# Supplementary material for: DNA storage in thermoresponsive microcapsules for repeated random multiplexed data access
Source: Nat Nanotechnol. 2023 May 4;18(8):912–21. doi: 10.1038/s41565-023-01377-4 (PMC10427423; doi:10.1038/s41565-023-01377-4)
Supplement: Supplementary file 2 — DNA sequences of oligonucleotides used throughout the study; each tab contains sequences belonging to a specific figure. [file 41565_2023_1377_MOESM2_ESM.xlsx]

## Sheet: Table 1
Name	Sequence	Length (# bases)	5' modification
A1	TTTTTTTTTTTGTCTCACTAGGTCCTCTCAGCTCTTCCCACCACCATTGCCTTCTTCTTCCTTCTGAGTCTAACCACCACCATTGCCTTATCTACCATTCTGAGTCTTACCACCACCATTGCCATTTCATTATCTACGAGTCTATCCACCACCATTGCAGGAGTTTCAGTTTCGACGCAAAAAAAAAA	188	Biotin
F1	TTTTTTTTTTGCGTCGAAACTGAAACTCCTGCAATGGTGGTGGATAGACTCGTAGATAATGAAATGGCAATGGTGGTGGTAAGACTCAGAATGGTAGATAAGGCAATGGTGGTGGTTAGACTCAGAAGGAAGAAGAAGGCAATGGTGGTGGGAAGAGCTGAGAGGACCTAGTGAGACAAAAAAAAAAA	188	Cy5
A2	TGAGAGGACCTAGTGAGACAA	21	Biotin
F2	TAGGTCCTCTCAGCTCTTCCCACCACCATTGCCTTCTTCTTCCTTCTGAG	50	Alexa546
F3	TTTTTTTTTTTTGTCTCACTAGGTCCTCTCA	31	Alexa546

## Sheet: Table 2
Name	Sequence	Length (# bases)	5' modification
A1	TTTTTTTTTTTGTCTCACTAGGTCCTCTCAGCTCTTCCCACCACCATTGCCTTCTTCTTCCTTCTGAGTCTAACCACCACCATTGCCTTATCTACCATTCTGAGTCTTACCACCACCATTGCCATTTCATTATCTACGAGTCTATCCACCACCATTGCAGGAGTTTCAGTTTCGACGC	178	Biotin
T1	GCGTCGAAACTGAAACTCCTGCAATGGTGGTGGATAGACTCGTAGATAATGAAATGGCAATGGTGGTGGTAAGACTCAGAATGGTAGATAAGGCAATGGTGGTGGTTAGACTCAGAAGGAAGAAGAAGGCAATGGTGGTGGGAAGAGCTGAGAGGACCTAGTGAGACAAAAAAAAAAA	178
U1	TGTCTCACTAGGTCCTCTCAGCTCTTCCCACCACCATTGCCTTCTTCTTCCTTCTGAGTCTAACCACCACCATTGCCTTATCTACCATTCTGAGTCTTACCACCACCATTGCCATTTCATTATCTACGAGTCTATCCACCACCATTGCAGGAGTTTCAGTTTCGACGC	168
T1S	GCGTCGAAACTGAAACTCCTGCAATGGTGGTGGATAGACTCGTAGATAATGAAATGGCAATGGTGGTGGTAAGACTCAGAATGGTAGATAAGGCAATGGTGGTGGTTAGACTCAGAAGGAAGAAGAAGGCAATGGTGGTGGGAAGAGCTGAGAGGACCTAGTGAGACA	168
Forward primer	TGTCTCACTAGGTCCTCTCA	20
Reverse primer	GCGTCGAAACTGAAACTCCT	20

## Sheet: Table 3
Name	Sequence	Length (# bases)	5' modification
A1	TTTTTTTTTTGCGTCGAAACTGAAACTCCTGCAATGGTGGTGGATAGACTCGTAGATAATGAAATGGCAATGGTGGTGGTAAGACTCAGAATGGTAGATAAGGCAATGGTGGTGGTTAGACTCAGAAGGAAGAAGAAGGCAATGGTGGTGGGAAGAGCTGAGAGGACCTAGTGAGACA	178	Biotin
T1	TGTCTCACTAGGTCCTCTCAGCTCTTCCCACCACCATTGCCTTCTTCTTCCTTCTGAGTCTAACCACCACCATTGCCTTATCTACCATTCTGAGTCTTACCACCACCATTGCCATTTCATTATCTACGAGTCTATCCACCACCATTGCAGGAGTTTCAGTTTCGACGCAAAAAAAAAA	178
A2	TTTTTTTTTTGCGTCGAAACTGAAACTCCTACCAATGGGGAGCCGAGGTCATCGAGTGATTACCAGCGGCTAGACTATCTAACGAGCCATTAGAGGCTGACCAGAGCAGACGTACCGCCTGAAATATGCAATGGTGGTGGATAGACTCGTAGATAATGTGAGAGGACCTAGTGAGACA	178	Biotin
T2	TGTCTCACTAGGTCCTCTCACATTATCTACGAGTCTATCCACCACCATTGCATATTTCAGGCGGTACGTCTGCTCTGGTCAGCCTCTAATGGCTCGTTAGATAGTCTAGCCGCTGGTAATCACTCGATGACCTCGGCTCCCCATTGGTAGGAGTTTCAGTTTCGACGCAAAAAAAAAA	178
C1	TGTCTCACTAGGTCCTCTCACATTATCTACGAGTCTATCCACCACCATTGCAGGAGTTTCAGTTTCGACGC	71
C2	GCGTCGAAACTGAAACTCCTGCAATGGTGGTGGATAGACTCGTAGATAATGTGAGAGGACCTAGTGAGACA	71
Forward primer	TGTCTCACTAGGTCCTCTCA	20
Reverse primer	GCGTCGAAACTGAAACTCCT	20

## Sheet: Table 4
Name	Sequence	Length (# bases)	5' modification
File 1 Forward	AAAGCGTCGGAAGTTTGTGA	20
File 1 Reverse	TTTCGCGGTGGTTGTTATGT	20
File 2 Forward	AACTGCTTAATCGTGCCACA	20
File 2 Reverse	ACAAACTTCGAGAACTGCGT	20
File 3 Forward	ATGAGTGCGTCTTGTGTGTT	20
File 3 Reverse	ACCGCTTTGACGCAAACTAA	20
File 4 Forward	TTAATCGGTAACACCTGCGG	20
File 4 Reverse	CACTTTAGCCTAACGGTGGT	20
File 5 Forward	ACTGCCAACGTATTGCACAT	20
File 5 Reverse	AAACCAGACCGTTGTCGAAA	20
File 6 Forward	AATTTGGCATTCACCGTGGA	20
File 6 Reverse	TTTCATTGGCTTGCACCAGA	20
File 7 Forward	TCACGACTTTGTTTGCGAGT	20
File 7 Reverse	AAGTTAGTTCAACGTCGCGT	20
File 8 Forward	TTGGTTGACCGTGTGTGAAT	20
File 8 Reverse	ATAACGCGCAAGAAGCATCT	20
File 9 Forward	AATGAAGATGCACGCCTTGA	20
File 9 Reverse	ACAAGCATTCCGTCACAGTT	20
File 10 Forward	AATGGACGTTCCGCAATCAT	20
File 10 Reverse	ATTAGCCAAACCATAGCGCA	20
File 11 Forward	TTACCGTGCAGTTGACGAAA	20
File 11 Reverse	ATTGTTACGAATCGGTGCCA	20
File 12 Forward	ATCTGCGCTTAACAAGGCTT	20
File 12 Reverse	AGTCGCCAAATAAGTGCCAT	20
File 13 Forward	TGGTTTCGTGTTCAAGCGTA	20
File 13 Reverse	CGCCATTGCAGAAAGAGAGA	20
File 14 Forward	AAACAAAGTTAGCGGCTCGT	20
File 14 Reverse	AATAACCGCGAATTGGCCTT	20
File 15 Forward	TGGTTTGCAGGAAATGTCGT	20
File 15 Reverse	ACCGCTTTGCACTCAGTTAA	20
File 16 Forward	ACCGCGCTCGAAGAATTTAA	20
File 16 Reverse	TACAGGCAACAAACGCATCT	20
File 17 Forward	TCTCCGGTGCTACGTTAAAG	20
File 17 Reverse	CGGCCTTCTCCAAAGAATCA	20
File 18 Forward	AACGAATCGAACTGCCTTGT	20
File 18 Reverse	TGAAACATATTCGCACGCCT	20
File 19 Forward	TCCTGCTTGCGTTAAATGGA	20
File 19 Reverse	AAACCGACGGAAACATTGCA	20
File 20 Forward	AACCGCTTTGGCTCAGTATT	20
File 20 Reverse	TAAAGGCAGGCAAACGGATT	20
File 21 Forward	AGTGCATTCTCCAAGCAACT	20
File 21 Reverse	TACACACGGTTTGGCTTGAA	20
File 22 Forward	TTCGCAGGTGACTTTGTGTT	20
File 22 Reverse	ATGAGGCAAATCGTCGCAAA	20
File 23 Forward	AACCGATGCGCTTATACGTT	20
File 23 Reverse	AGGAAGCGCCAACTAATTGT	20
File 24 Forward	AGCCTTGTGTCCATCAATCC	20
File 24 Reverse	TTGTTCAGTGGAAGACGACG	20
File 25 Forward	AAGGCTCGCGTGCATATTAA	20
File 25 Reverse	ATTATGAAAGCGCAGGCAGA	20
File 1 Forward bio	TTTTTTTTTTTAAAGCGTCGGAAGTTTGTGA	31	Biotin
File 2 Forward bio	TTTTTTTTTTTAACTGCTTAATCGTGCCACA	31	Biotin
File 3 Forward bio	TTTTTTTTTTTATGAGTGCGTCTTGTGTGTT	31	Biotin
File 4 Forward bio	TTTTTTTTTTTTTAATCGGTAACACCTGCGG	31	Biotin
File 5 Forward bio	TTTTTTTTTTTACTGCCAACGTATTGCACAT	31	Biotin
File 6 Forward bio	TTTTTTTTTTTAATTTGGCATTCACCGTGGA	31	Biotin
File 7 Forward bio	TTTTTTTTTTTTCACGACTTTGTTTGCGAGT	31	Biotin
File 8 Forward bio	TTTTTTTTTTTTTGGTTGACCGTGTGTGAAT	31	Biotin
File 9 Forward bio	TTTTTTTTTTTAATGAAGATGCACGCCTTGA	31	Biotin
File 10 Forward bio	TTTTTTTTTTTAATGGACGTTCCGCAATCAT	31	Biotin
File 11 Forward bio	TTTTTTTTTTTTTACCGTGCAGTTGACGAAA	31	Biotin
File 12 Forward bio	TTTTTTTTTTTATCTGCGCTTAACAAGGCTT	31	Biotin
File 13 Forward bio	TTTTTTTTTTTTGGTTTCGTGTTCAAGCGTA	31	Biotin
File 14 Forward bio	TTTTTTTTTTTAAACAAAGTTAGCGGCTCGT	31	Biotin
File 15 Forward bio	TTTTTTTTTTTTGGTTTGCAGGAAATGTCGT	31	Biotin
File 16 Forward bio	TTTTTTTTTTTACCGCGCTCGAAGAATTTAA	31	Biotin
File 17 Forward bio	TTTTTTTTTTTTCTCCGGTGCTACGTTAAAG	31	Biotin
File 18 Forward bio	TTTTTTTTTTTAACGAATCGAACTGCCTTGT	31	Biotin
File 19 Forward bio	TTTTTTTTTTTTCCTGCTTGCGTTAAATGGA	31	Biotin
File 20 Forward bio	TTTTTTTTTTTAACCGCTTTGGCTCAGTATT	31	Biotin
File 21 Forward bio	TTTTTTTTTTTAGTGCATTCTCCAAGCAACT	31	Biotin
File 22 Forward bio	TTTTTTTTTTTTTCGCAGGTGACTTTGTGTT	31	Biotin
File 23 Forward bio	TTTTTTTTTTTAACCGATGCGCTTATACGTT	31	Biotin
File 24 Forward bio	TTTTTTTTTTTAGCCTTGTGTCCATCAATCC	31	Biotin
File 25 Forward bio	TTTTTTTTTTTAAGGCTCGCGTGCATATTAA	31	Biotin

## Sheet: Table 6
Name	Sequence	Length (# bases)	5' modification	3’ modification
F4	GACAGGAAAGGACTCGGTGGGTTAGGCAATGGATCAG	37	Biotin	Cy3
F5	GTTAGACTCTTAGGGTGGTGCAATGGGGTAT	31	Biotin	Cy5
File 1 Forward	TGGTTTCGTGTTCAAGCGTA	20
File 1 Reverse	CGCCATTGCAGAAAGAGAGA	20
File 2 Forward	AAACAAAGTTAGCGGCTCGT	20
File 2 Reverse	AATAACCGCGAATTGGCCTT	20
File 3 Forward	TGGTTTGCAGGAAATGTCGT	20
File 3 Reverse	ACCGCTTTGCACTCAGTTAA	20
File 4 Forward	ACCGCGCTCGAAGAATTTAA	20
File 4 Reverse	TACAGGCAACAAACGCATCT	20
