# Supplementary material for: DNA storage in thermoresponsive microcapsules for repeated random multiplexed data access
Source: Nat Nanotechnol. 2023 May 4;18(8):912–21. doi: 10.1038/s41565-023-01377-4 (PMC10427423; doi:10.1038/s41565-023-01377-4)
Supplement: Source Data Fig. 2 — Raw data points of all the graphs presented in Fig. 2. Data are ordered with a separate tab for the figure and correspondingly labelled. [file 41565_2023_1377_MOESM3_ESM.xlsx]

## Sheet: Figure 2c
Time (min)	Proteinosome 1	Proteinosome 2	Proteinosome 3	Proteinosome 4	Proteinosome 5	Proteinosome 6	Proteinosome 7	Proteinosome 8	Proteinosome 9	Proteinosome 10	Proteinosome 11	Proteinosome 12	Proteinosome 13	Proteinosome 14	Proteinosome 15	Proteinosome 16	Proteinosome 17	Proteinosome 18	Proteinosome 19	Proteinosome 20	Proteinosome 21
0	0.0411053	0.0618016	0.0562008	0.139939	0.113087	0.0767818	0.0548431	0.0480355	0.0732672	0.0822876	0.0553404	0.0749328	0.0684725	0.0587303	0.0657916	0.0732206	0.0505006	0.0882451	0.0691319	0.0717672	0.0776785
0.1467	0.0414432	0.06106	0.0571373	0.14004	0.110934	0.0782692	0.0542141	0.047557	0.0746026	0.0825575	0.0555201	0.0812511	0.0691002	0.059002	0.0662133	0.0756749	0.0501255	0.0910271	0.0724239	0.0698835	0.077188
0.291617	0.0416242	0.0619006	0.0581483	0.141667	0.113238	0.0787041	0.0558123	0.0482375	0.07546	0.084595	0.0577293	0.0761521	0.0665136	0.0593227	0.0667139	0.0754022	0.0518863	0.0885857	0.0754453	0.0724906	0.0776411
0.436417	0.0410085	0.0603315	0.0576662	0.14194	0.112766	0.0780152	0.0562401	0.0487073	0.0748049	0.0806776	0.0566479	0.079752	0.0662546	0.0591717	0.067237	0.0735842	0.0516112	0.0887581	0.0718828	0.0706102	0.078251
0.581283	0.0395692	0.0626598	0.0567509	0.141212	0.112625	0.0776033	0.0558913	0.0484897	0.0738557	0.0809647	0.0567436	0.0752408	0.0676019	0.0601491	0.0649916	0.0744131	0.0511541	0.0889665	0.0716122	0.0680941	0.0767951
0.726117	0.0421939	0.0610734	0.0570018	0.144782	0.114915	0.0771446	0.0573266	0.0499629	0.0750633	0.084836	0.0567084	0.0797297	0.0711816	0.0599074	0.0656646	0.0733115	0.0528968	0.0881113	0.07531	0.0703574	0.0783666
0.871	0.0428003	0.0622345	0.0597262	0.141458	0.112781	0.0803551	0.0562827	0.0480742	0.0761566	0.0831163	0.0574982	0.0804481	0.0637912	0.0613562	0.067936	0.0743114	0.0528022	0.0917188	0.0697182	0.0684394	0.0782214
1.01587	0.277812	0.402035	0.368369	0.437982	0.411208	0.461773	0.370973	0.234458	0.40383	0.363529	0.363308	0.110149	0.0766704	0.268135	0.368595	0.44096	0.366988	0.232154	0.295333	0.422032	0.405699
1.16072	0.730219	0.804299	0.732191	0.780024	0.792461	0.769082	0.756477	0.77883	0.80293	0.76652	0.812716	0.743602	0.744057	0.757631	0.761995	0.756249	0.724882	0.778506	0.758692	0.755313	0.718356
1.30563	0.856039	0.88861	0.861594	0.86949	0.870401	0.876625	0.859773	0.877836	0.904427	0.869289	0.89571	0.833839	0.84748	0.865743	0.849611	0.842242	0.867433	0.855869	0.875806	0.856026	0.852187
1.45047	1	1	1	1	1	1	1	1	1	1	1	1	1	1	1	1	1	1	1	1	1
1.59533	1.02278	1.01513	1.01624	0.994929	1.00785	0.993976	1.01244	1.021	1.00222	1.02357	0.988559	0.999669	1.05303	0.990063	1.00522	0.982047	1.0304	1.00484	1.03684	0.980222	1.01382
1.74022	1.01953	1.01599	1.01658	0.994635	0.993945	0.993434	1.02069	1.02838	0.997442	1.02054	0.976726	0.988665	1.04763	0.986339	0.99103	0.97473	1.0378	0.991191	1.03797	0.995416	1.03134
1.88505	1.01312	1.00944	1.01581	1.00607	0.986411	0.993344	1.01714	1.03884	0.998899	1.02087	0.969535	0.988638	1.05627	0.991002	0.989804	0.968912	1.03794	0.995763	1.02805	1.00804	1.04033
2.02992	1.00433	1.00548	1.01277	0.997148	0.976236	0.994689	1.02628	1.04977	0.9911	1.01843	0.966511	0.983977	1.07014	0.990153	0.985372	0.954959	1.03707	0.98769	1.01975	1.02279	1.02581
2.1748	1.00571	1.00423	1.01251	1.0026	0.973584	0.990083	1.02457	1.04572	0.988681	1.01159	0.9561	0.973111	1.05657	0.989927	0.982012	0.95464	1.03529	0.971789	1.01723	1.0269	1.0297
2.31958	1.00169	1.00763	1.01273	1.00077	0.964012	0.992278	1.02238	1.0528	0.988402	1.01047	0.957179	0.975234	1.05982	0.991081	0.980997	0.935779	1.03095	0.964965	1.01339	1.04166	1.03631
2.4645	0.996668	1.00112	1.00554	0.993571	0.959881	0.986263	1.02925	1.0508	0.984216	1.0044	0.959843	0.970905	1.05921	0.985988	0.974889	0.931779	1.02587	0.965768	1.00708	1.03108	1.02357
2.60938	0.997554	1.00389	1.00571	1.00229	0.951834	0.982532	1.02326	1.05539	0.982681	0.994692	0.957588	0.957391	1.05778	0.994918	0.972094	0.923689	1.02246	0.95745	1.00023	1.0296	1.01768
2.75425	0.991759	0.997926	1.00237	0.994205	0.950024	0.983381	1.0215	1.04931	0.984169	0.992375	0.953763	0.961335	1.05078	0.99013	0.96253	0.916189	1.02359	0.951094	0.996257	1.04053	1.02096
2.89908	0.994775	0.991654	0.995713	0.992167	0.939872	0.982614	1.01685	1.0507	0.981797	0.988601	0.9485	0.953337	1.05312	0.990119	0.969786	0.895464	1.0192	0.949533	1.0028	1.03516	1.01479
3.044	0.982395	0.990424	0.998847	0.994861	0.936742	0.985495	1.03019	1.05228	0.977719	0.984551	0.941767	0.957639	1.0459	0.996457	0.961113	0.893828	1.01823	0.949689	1.00117	1.03902	1.0022
3.1888	0.980291	0.985497	0.999756	0.994725	0.927751	0.981918	1.02154	1.04926	0.976262	0.976308	0.943287	0.956012	1.04516	0.994386	0.955015	0.884738	1.01269	0.946834	1.00676	1.03726	1.0034
3.33367	0.978608	0.986153	0.997435	0.989971	0.926533	0.980618	1.02242	1.04798	0.973393	0.974928	0.94023	0.948318	1.03976	0.996706	0.95287	0.881647	1.00859	0.937691	0.998196	1.02728	0.997458
3.4785	0.975697	0.983005	0.99969	0.988228	0.922243	0.981918	1.0185	1.04806	0.973362	0.973836	0.93724	0.940292	1.03138	0.997499	0.948677	0.884783	1.00778	0.931536	0.996979	1.02455	0.986041
3.62342	0.974355	0.977479	0.995277	0.990424	0.918714	0.974765	1.01436	1.04713	0.971548	0.972865	0.935883	0.948428	1.03423	0.993368	0.944292	0.875375	1.00595	0.940189	0.993822	1.01921	0.98588
3.76825	0.970515	0.975873	0.992882	0.987572	0.914697	0.973022	1.00764	1.047	0.968866	0.96716	0.930212	0.94556	1.03185	0.996537	0.950314	0.867785	1.00209	0.941014	0.984983	1.01997	0.985995
3.91313	0.963624	0.971585	0.986983	0.97838	0.908039	0.969779	1.00731	1.0378	0.967935	0.963099	0.929068	0.931026	1.0156	0.991217	0.940492	0.861467	0.9981	0.924556	0.980744	1.01821	0.973054
4.058	0.958583	0.971823	0.989644	0.983949	0.905956	0.969752	1.01098	1.0385	0.968463	0.960031	0.928365	0.934749	1.0319	0.991625	0.934413	0.856968	0.999146	0.925135	0.980248	1.01086	0.967646
4.20283	0.960275	0.967658	0.986983	0.976932	0.903702	0.97099	1.00885	1.04206	0.966338	0.9565	0.925701	0.927965	1.0328	0.999694	0.936911	0.861967	0.998033	0.923976	0.984667	1.01055	0.971251
4.34772	0.957364	0.971478	0.983575	0.982704	0.904749	0.967368	1.00315	1.03757	0.968897	0.955175	0.928038	0.926917	1.01971	0.997895	0.929904	0.852559	0.99631	0.921612	0.98115	1.01582	0.96062
4.49255	0.957943	0.97147	0.985601	0.974283	0.905011	0.968361	1.00789	1.03938	0.969067	0.956411	0.925881	0.930088	1.02027	0.999151	0.930449	0.865558	0.998656	0.920185	0.981646	1.01714	0.967022
4.63742	0.954883	0.963362	0.982932	0.973989	0.894552	0.968181	1.00954	1.03281	0.962183	0.950949	0.918934	0.919029	1.01176	0.995167	0.932843	0.855195	0.991752	0.912535	0.981421	1.00882	0.958124
4.7823	0.952586	0.961509	0.979672	0.972562	0.892583	0.964162	1.00754	1.03188	0.966214	0.944162	0.924181	0.916768	1.01072	0.996695	0.925193	0.848468	0.988122	0.913695	0.980654	1.00496	0.956692
4.92717	0.949237	0.963223	0.97826	0.973989	0.895929	0.963303	1.00309	1.03322	0.971347	0.943611	0.91833	0.916988	1.00324	0.99416	0.924456	0.850059	0.987669	0.909213	0.982097	1.0038	0.950221
5.072	0.942442	0.957418	0.97846	0.969212	0.889555	0.964152	0.996576	1.02782	0.964586	0.938535	0.913672	0.91241	1.00346	0.993368	0.922647	0.844514	0.986088	0.903816	0.971905	0.995165	0.950475
5.21688	0.940241	0.959771	0.978016	0.96688	0.887655	0.960775	0.998852	1.02995	0.966307	0.936879	0.911808	0.915968	0.994814	0.996933	0.920713	0.843014	0.985108	0.905087	0.975513	0.995008	0.944952
5.3618	0.940978	0.956197	0.972517	0.964526	0.881475	0.961624	0.998267	1.02161	0.959516	0.928018	0.91712	0.912079	1.00212	0.993922	0.916721	0.83906	0.979161	0.899757	0.972266	0.995197	0.942132
5.50658	0.94516	0.956771	0.975651	0.970457	0.885708	0.959239	0.988789	1.02763	0.96423	0.93252	0.910338	0.904026	0.991097	0.988603	0.916233	0.834151	0.980765	0.904306	0.973258	0.995291	0.946361
5.65147	0.935463	0.954229	0.976331	0.960768	0.880587	0.958769	0.991023	1.02124	0.957718	0.928548	0.905941	0.904275	0.992869	0.98927	0.915515	0.83956	0.979392	0.898887	0.957655	0.993658	0.939682
5.79633	0.931246	0.951647	0.968777	0.963824	0.880393	0.955482	0.988434	1.01823	0.961098	0.921507	0.906006	0.90626	1.00959	0.992326	0.913983	0.842469	0.979599	0.8932	0.9623	0.982262	0.933235
5.94122	0.928028	0.950384	0.971807	0.966246	0.878959	0.956241	0.983382	1.0171	0.96164	0.923483	0.908262	0.9008	0.990665	0.987527	0.908354	0.828379	0.979147	0.898553	0.956573	0.983549	0.930785
6.08608	0.924916	0.943334	0.96579	0.957123	0.87213	0.952944	0.987704	1.01645	0.958601	0.922688	0.900842	0.902289	0.997753	0.986045	0.907502	0.828697	0.971923	0.894851	0.963653	0.988164	0.932357
6.23092	0.920646	0.945408	0.965679	0.957621	0.873428	0.952772	0.981963	1.01601	0.952756	0.918528	0.903555	0.896056	1.00354	0.985558	0.909838	0.826107	0.97441	0.892464	0.958016	0.980033	0.930785
6.37575	0.923303	0.944531	0.964304	0.959002	0.874361	0.951978	0.981462	1.0175	0.955733	0.917171	0.894043	0.888638	0.993733	0.98231	0.905941	0.82288	0.973415	0.885841	0.95982	0.974037	0.921587
6.52063	0.923768	0.945973	0.962309	0.958708	0.871174	0.946613	0.980856	1.01029	0.954043	0.917667	0.898929	0.89203	0.989844	0.980827	0.902801	0.822198	0.970052	0.894583	0.96717	0.972436	0.923505
6.6655	0.92048	0.943448	0.961658	0.958708	0.865347	0.945809	0.979687	1.01048	0.952989	0.913121	0.896936	0.898373	0.979212	0.982208	0.904065	0.827198	0.969414	0.886845	0.958196	0.970803	0.92681
6.81033	0.918402	0.941481	0.961244	0.958753	0.868659	0.947534	0.979228	1.00917	0.945407	0.911333	0.896903	0.898814	0.983447	0.98094	0.902619	0.831015	0.970305	0.891662	0.948816	0.965843	0.922951
6.95522	0.917779	0.938677	0.960742	0.96439	0.865734	0.949647	0.980481	1.00397	0.946027	0.911112	0.895644	0.88941	0.985349	0.980136	0.899125	0.824107	0.968724	0.892509	0.951522	0.971682	0.924661
7.10008	0.915693	0.936865	0.956772	0.955222	0.865131	0.945402	0.974447	1.00756	0.943329	0.908839	0.894288	0.888555	0.96992	0.979129	0.895382	0.823243	0.966266	0.887692	0.942097	0.969045	0.920986
7.24497	0.913711	0.935693	0.956092	0.95907	0.862183	0.943596	0.971984	1.00369	0.945329	0.904326	0.888437	0.888086	0.987164	0.976537	0.892931	0.816062	0.965754	0.881425	0.951567	0.966377	0.918999
7.3898	0.916824	0.935422	0.955944	0.956263	0.854307	0.939775	0.969625	0.99599	0.943329	0.906014	0.886933	0.878047	0.968709	0.971784	0.888096	0.816562	0.964485	0.885707	0.939752	0.971682	0.918167
7.53467	0.909547	0.932643	0.953557	0.947253	0.852042	0.941537	0.968978	0.997056	0.945066	0.904679	0.888829	0.880309	0.963826	0.972248	0.887484	0.815653	0.966318	0.874601	0.946922	0.966502	0.912112
7.6795	0.904944	0.92797	0.953047	0.95658	0.849834	0.940579	0.958331	0.999878	0.944445	0.898786	0.890986	0.881219	0.958639	0.970018	0.887752	0.813744	0.964989	0.880355	0.934476	0.968951	0.918467
7.82438	0.908039	0.923133	0.952581	0.949087	0.855036	0.938195	0.9595	0.993383	0.938352	0.897782	0.885593	0.874269	0.959417	0.966645	0.881931	0.812426	0.958041	0.87565	0.951793	0.960412	0.901458
7.9693	0.903515	0.92556	0.950068	0.951509	0.854535	0.936352	0.956264	0.991871	0.939608	0.900298	0.882831	0.873331	0.963005	0.960397	0.881366	0.808381	0.960468	0.876564	0.927711	0.955546	0.914539
8.11413	0.902472	0.921928	0.947229	0.94766	0.850278	0.93488	0.955408	0.990966	0.93708	0.896667	0.883158	0.877689	0.977699	0.960941	0.878044	0.811653	0.957974	0.875137	0.931229	0.961291	0.908669
8.259	0.902866	0.919386	0.947488	0.949788	0.850802	0.934203	0.959103	0.991331	0.936522	0.896535	0.881916	0.881109	0.98241	0.959537	0.878504	0.80479	0.957974	0.868	0.935378	0.947164	0.904023
8.40383	0.901402	0.920952	0.944354	0.951464	0.853602	0.932216	0.958477	0.995287	0.930181	0.895696	0.882814	0.875372	0.965857	0.961643	0.879337	0.809972	0.956786	0.873553	0.93637	0.946128	0.913591
8.54872	0.897869	0.92178	0.944354	0.953841	0.849265	0.932803	0.956765	0.991263	0.934522	0.894008	0.884694	0.872311	0.968882	0.964619	0.87477	0.802518	0.957915	0.872014	0.935062	0.960946	0.903885
8.6936	0.899797	0.921575	0.944243	0.948023	0.847888	0.930987	0.953759	0.982959	0.93829	0.896965	0.881768	0.870518	0.974025	0.964563	0.876436	0.798791	0.954811	0.872215	0.937497	0.953348	0.900395
8.83843	0.902042	0.921133	0.93915	0.945034	0.850062	0.931105	0.955178	0.977855	0.929545	0.897363	0.878777	0.872808	0.961103	0.955316	0.866729	0.792701	0.949399	0.87362	0.936911	0.948576	0.90028
8.98335	0.901621	0.913402	0.940052	0.948453	0.852008	0.934275	0.94712	0.982446	0.928491	0.893809	0.883321	0.872808	0.964388	0.956595	0.865695	0.801927	0.951775	0.867131	0.929696	0.939974	0.900696
9.12818	0.898535	0.912033	0.940983	0.945306	0.844918	0.929019	0.94808	0.978908	0.927731	0.890157	0.875296	0.860949	0.955701	0.955168	0.862105	0.796109	0.947826	0.865346	0.932717	0.943867	0.897738
9.27305	0.893546	0.9115	0.935757	0.943019	0.845031	0.925939	0.945784	0.972656	0.929002	0.891955	0.874953	0.86299	0.9573	0.945265	0.859022	0.79411	0.949956	0.875181	0.92699	0.94393	0.899378
9.41793	0.892722	0.913057	0.934944	0.947275	0.842732	0.927917	0.94259	0.97591	0.926801	0.887133	0.879104	0.867016	0.951335	0.954421	0.862708	0.8022	0.946133	0.878415	0.928794	0.943585	0.897252
9.56277	0.892398	0.912024	0.940052	0.951418	0.841856	0.926228	0.946786	0.973655	0.925932	0.890344	0.876506	0.860783	0.952416	0.953505	0.861176	0.801609	0.949815	0.868959	0.927847	0.9401	0.894872
9.7076	0.893003	0.91209	0.934796	0.946211	0.846852	0.929651	0.941337	0.972089	0.924242	0.891128	0.872534	0.867899	0.962313	0.95046	0.85951	0.799564	0.949013	0.877456	0.926945	0.939284	0.899217
9.85247	0.891346	0.914517	0.937908	0.94637	0.852077	0.926056	0.935993	0.969942	0.928444	0.889373	0.876506	0.860452	0.957256	0.951818	0.859453	0.799382	0.948687	0.874802	0.9223	0.932848	0.899864
9.99735	0.88776	0.90731	0.935143	0.939511	0.845088	0.924358	0.93973	0.962555	0.923529	0.885952	0.873041	0.854109	0.946322	0.9484	0.851794	0.791883	0.948026	0.869271	0.91301	0.930839	0.893601
10.1423	0.884551	0.906818	0.932844	0.939556	0.844349	0.923509	0.942548	0.97063	0.923684	0.881781	0.873024	0.857198	0.94965	0.945639	0.852646	0.7962	0.947128	0.866082	0.916392	0.932408	0.893739
10.2871	0.886269	0.910213	0.927478	0.93865	0.84535	0.921802	0.93758	0.966593	0.922444	0.884363	0.869314	0.856564	0.950212	0.946182	0.84919	0.793655	0.942132	0.863808	0.917294	0.926538	0.892006
10.4319	0.879431	0.906048	0.928069	0.939805	0.840763	0.923654	0.934072	0.963501	0.919126	0.879309	0.874316	0.854716	0.948137	0.946499	0.845619	0.8002	0.942822	0.862046	0.918647	0.93357	0.884703
10.5768	0.881894	0.901375	0.931359	0.934349	0.839045	0.922705	0.93211	0.961867	0.913916	0.878978	0.865408	0.857612	0.960844	0.941926	0.84694	0.798655	0.938353	0.866015	0.911612	0.92682	0.88609
10.7217	0.881789	0.899809	0.926362	0.937111	0.841037	0.915787	0.929584	0.958113	0.923482	0.882465	0.86804	0.854881	0.954447	0.94016	0.847409	0.794291	0.941189	0.867844	0.912334	0.923304	0.885905
10.8665	0.880071	0.900301	0.926303	0.934326	0.837167	0.918722	0.926223	0.96269	0.921405	0.879751	0.866029	0.858356	0.957559	0.940104	0.84335	0.797382	0.94058	0.865213	0.902864	0.937149	0.879088
11.0114	0.880842	0.897718	0.926399	0.937383	0.837599	0.918478	0.927371	0.956263	0.917637	0.879541	0.863055	0.858163	0.953929	0.939187	0.845945	0.782065	0.937907	0.865592	0.915806	0.925407	0.88297
11.1562	0.875696	0.896497	0.922703	0.932742	0.83472	0.915227	0.932841	0.9566	0.919281	0.876926	0.860767	0.851462	0.950255	0.934558	0.843858	0.788337	0.938175	0.860708	0.917926	0.917402	0.876846
11.3011	0.873057	0.895128	0.920862	0.934009	0.841333	0.918668	0.926014	0.962258	0.918319	0.874388	0.855063	0.846553	0.938672	0.937738	0.83932	0.788292	0.934789	0.86247	0.903089	0.921797	0.879504
11.4461	0.869138	0.888618	0.920744	0.937066	0.831533	0.916491	0.922653	0.953846	0.905807	0.872633	0.857596	0.855323	0.941093	0.933879	0.836888	0.791928	0.933394	0.863406	0.912785	0.928358	0.885558
11.5909	0.87439	0.89125	0.923294	0.932289	0.836222	0.913384	0.926766	0.955723	0.912474	0.874421	0.855994	0.857694	0.93971	0.935611	0.835347	0.791155	0.932933	0.866573	0.913957	0.923838	0.874558
11.7357	0.870085	0.895046	0.925275	0.930546	0.836063	0.914107	0.920064	0.961151	0.914846	0.86695	0.854082	0.850248	0.942951	0.932702	0.831699	0.793292	0.939578	0.850672	0.895107	0.910652	0.873287
11.8806	0.867402	0.891783	0.920478	0.932312	0.831294	0.91361	0.918436	0.953535	0.91283	0.867292	0.851908	0.85604	0.942865	0.928752	0.827928	0.798246	0.929348	0.857764	0.901421	0.919411	0.877585
12.0254	0.867902	0.891906	0.918038	0.931678	0.839557	0.911786	0.923363	0.950362	0.911264	0.872434	0.851075	0.854688	0.945933	0.931717	0.82652	0.782974	0.931738	0.856471	0.904667	0.91872	0.87881
12.1703	0.865648	0.891873	0.915562	0.921966	0.83266	0.914459	0.919793	0.944907	0.907729	0.869124	0.844651	0.854247	0.945242	0.929499	0.818699	0.786019	0.932109	0.850382	0.891319	0.926538	0.87086
12.3151	0.868831	0.890914	0.921624	0.928825	0.836917	0.911533	0.920816	0.950375	0.907512	0.875392	0.852219	0.847656	0.947748	0.92985	0.820843	0.790246	0.929244	0.853728	0.902683	0.911092	0.8771
12.46	0.863886	0.889323	0.912968	0.926426	0.833013	0.910657	0.910816	0.950497	0.903512	0.867402	0.849898	0.856012	0.950903	0.930053	0.816325	0.784929	0.931805	0.853572	0.899346	0.923963	0.870745
12.6049	0.865841	0.8877	0.913322	0.924343	0.833832	0.910919	0.914783	0.947283	0.905388	0.867281	0.846319	0.855626	0.934869	0.9259	0.815836	0.776293	0.928984	0.853951	0.899481	0.917779	0.869381
12.7498	0.864675	0.889717	0.915533	0.925248	0.834276	0.910024	0.915993	0.94966	0.903047	0.864191	0.84828	0.853668	0.943988	0.928039	0.816909	0.782156	0.92819	0.856604	0.894701	0.913383	0.877123
12.8946	0.863492	0.889651	0.911474	0.924252	0.833627	0.908534	0.903363	0.945595	0.901837	0.868782	0.841285	0.857474	0.944982	0.923964	0.817789	0.786792	0.926089	0.845945	0.888298	0.916523	0.878417
13.0395	0.859266	0.888397	0.913463	0.927263	0.831237	0.907739	0.905785	0.944326	0.90193	0.865493	0.840794	0.846194	0.942087	0.92324	0.818402	0.781838	0.928724	0.853282	0.875581	0.920008	0.874188
13.1843	0.85746	0.889414	0.906611	0.928531	0.829724	0.903169	0.905409	0.941922	0.902256	0.862359	0.839438	0.852537	0.957862	0.923013	0.814046	0.787656	0.926252	0.858835	0.887306	0.910621	0.870606
13.3292	0.854409	0.885528	0.908821	0.920494	0.835073	0.904443	0.903739	0.940221	0.902271	0.861256	0.839078	0.846304	0.944291	0.923749	0.814716	0.780156	0.926267	0.850873	0.892221	0.909836	0.865222
13.474	0.85504	0.884495	0.909767	0.930817	0.831704	0.908552	0.901171	0.93509	0.90131	0.861885	0.836855	0.844981	0.930893	0.926205	0.809183	0.776202	0.926297	0.852367	0.888839	0.909647	0.866308
13.619	0.858608	0.87851	0.907631	0.927082	0.824613	0.904678	0.903864	0.935535	0.899357	0.861664	0.838343	0.842526	0.93059	0.918814	0.810561	0.780065	0.925621	0.853638	0.8892	0.910526	0.867093
13.7638	0.854602	0.879649	0.905657	0.928237	0.827664	0.901029	0.900065	0.93567	0.89469	0.86322	0.829484	0.847959	0.930029	0.918509	0.806052	0.787338	0.927744	0.85995	0.889921	0.901799	0.873264
13.9086	0.854751	0.876928	0.90477	0.926018	0.831362	0.900541	0.898061	0.936656	0.896922	0.861179	0.840925	0.850303	0.93582	0.917581	0.805468	0.780247	0.922251	0.852702	0.876573	0.906194	0.873333
14.0535	0.855399	0.883027	0.906064	0.924275	0.834765	0.899656	0.89948	0.935427	0.903062	0.866707	0.838196	0.842637	0.949607	0.919029	0.807996	0.779565	0.92499	0.853572	0.891545	0.916648	0.869913
14.1984	0.85426	0.878797	0.902671	0.924343	0.8292	0.902519	0.897476	0.932983	0.901822	0.86247	0.835205	0.849117	0.957084	0.919007	0.803506	0.78511	0.923075	0.855802	0.881353	0.908706	0.869358
14.3432	0.852164	0.880117	0.898916	0.926471	0.825194	0.901715	0.8971	0.929337	0.898426	0.858729	0.830171	0.839603	0.944809	0.920523	0.802759	0.770794	0.921724	0.845276	0.878828	0.906916	0.86432
14.488	0.852331	0.874763	0.908148	0.92423	0.830384	0.891771	0.888645	0.932808	0.899357	0.862028	0.835564	0.84134	0.938413	0.915883	0.804942	0.784201	0.922807	0.851921	0.822368	0.907795	0.871253
14.633	0.850358	0.87018	0.900571	0.924343	0.822758	0.892295	0.885055	0.926745	0.893465	0.856853	0.829043	0.840044	0.929596	0.911095	0.800892	0.774748	0.917626	0.845409	0.817272	0.906382	0.866793
14.7778	0.849061	0.873509	0.901695	0.922509	0.8231	0.891509	0.88852	0.927406	0.895852	0.859634	0.823029	0.840017	0.912827	0.90882	0.800002	0.781338	0.919296	0.837938	0.819932	0.902019	0.861547
14.9227	0.849893	0.870763	0.901451	0.923528	0.819958	0.890904	0.881464	0.930039	0.897868	0.855473	0.829403	0.836431	0.910969	0.907688	0.798298	0.780156	0.916757	0.842332	0.800631	0.9007	0.861108
15.0675	0.531611	0.485034	0.491703	0.617255	0.490719	0.501441	0.485355	0.547775	0.521498	0.505131	0.419204	0.482157	0.5051	0.554401	0.418683	0.407781	0.523652	0.452175	0.404915	0.489718	0.56331
15.2124	0.355027	0.324709	0.38775	0.470582	0.380137	0.407085	0.366694	0.383359	0.356136	0.397793	0.248231	0.318891	0.332743	0.422351	0.321743	0.34815	0.403877	0.344841	0.279053	0.410008	0.484066
15.3573	0.266134	0.273937	0.329554	0.417902	0.338277	0.360001	0.329409	0.330426	0.306055	0.356676	0.201814	0.276972	0.292679	0.358505	0.282961	0.318789	0.348347	0.302157	0.234589	0.376009	0.451526
15.5021	0.212942	0.247932	0.286466	0.388586	0.307479	0.318807	0.30657	0.302676	0.27199	0.317446	0.172624	0.246635	0.263117	0.318439	0.257056	0.285292	0.307226	0.271983	0.205772	0.351552	0.422616
15.647	0.179977	0.234052	0.257889	0.365359	0.297008	0.293861	0.293814	0.286459	0.251477	0.300861	0.162932	0.240375	0.25685	0.29518	0.244964	0.276248	0.277954	0.258759	0.188681	0.34226	0.393797
15.7919	0.184519	0.268157	0.282438	0.408304	0.341224	0.347041	0.307154	0.302906	0.270796	0.322898	0.185863	0.282515	0.322543	0.309588	0.287308	0.306608	0.312787	0.327803	0.205411	0.454243	0.420073
15.9367	0.187368	0.290243	0.289393	0.426188	0.361267	0.362675	0.316361	0.316099	0.281836	0.337663	0.210722	0.301682	0.337583	0.319276	0.313826	0.317244	0.319461	0.342767	0.221015	0.476156	0.421044
16.0816	0.196381	0.301286	0.299018	0.440631	0.382618	0.372402	0.333876	0.325875	0.29179	0.354944	0.228438	0.332046	0.369652	0.323622	0.331058	0.332197	0.325118	0.372762	0.230891	0.495558	0.429248
16.2264	0.142374	0.223272	0.211246	0.343332	0.28129	0.249036	0.269702	0.267338	0.22301	0.266045	0.155692	0.219664	0.230573	0.260512	0.229867	0.242478	0.22866	0.244664	0.167756	0.317898	0.352985
16.3713	0.127434	0.203694	0.195804	0.333235	0.262238	0.233781	0.25774	0.250999	0.204527	0.246623	0.13871	0.207998	0.216181	0.243953	0.215794	0.223071	0.207258	0.227582	0.157159	0.303048	0.331677
16.5161	0.116168	0.195898	0.184022	0.324972	0.254407	0.218427	0.25083	0.240791	0.196341	0.234915	0.133382	0.200193	0.205852	0.231571	0.208059	0.220707	0.192284	0.216454	0.148681	0.287602	0.324282
16.661	0.110127	0.187453	0.174087	0.318543	0.24693	0.20431	0.248283	0.236375	0.181177	0.221154	0.128414	0.190568	0.199801	0.222788	0.20175	0.20589	0.180175	0.205036	0.145705	0.279126	0.309052
16.8059	0.113354	0.202481	0.190334	0.331311	0.269465	0.24321	0.249243	0.242708	0.190945	0.230821	0.137795	0.215389	0.254732	0.227304	0.221376	0.216071	0.197443	0.248099	0.151071	0.367469	0.311849
16.9508	0.118579	0.212171	0.1959	0.340615	0.281393	0.254681	0.256174	0.246692	0.198512	0.241503	0.153583	0.231522	0.269124	0.23491	0.2352	0.222843	0.211749	0.257956	0.159278	0.38797	0.310786
17.0957	0.122261	0.216598	0.201577	0.347135	0.286389	0.258032	0.257322	0.249001	0.203256	0.243622	0.158209	0.243298	0.273101	0.232997	0.238311	0.224616	0.210272	0.267635	0.168253	0.384893	0.311271
17.2405	0.126671	0.222091	0.20707	0.352116	0.293901	0.268066	0.262479	0.250243	0.205923	0.251026	0.16862	0.247022	0.280577	0.238396	0.246582	0.235479	0.216181	0.275038	0.167621	0.393715	0.314437
17.3854	0.111416	0.187232	0.166089	0.303851	0.242525	0.197599	0.236112	0.227841	0.177921	0.210748	0.136046	0.195284	0.203345	0.22117	0.199309	0.187756	0.166323	0.204411	0.143495	0.267259	0.275219
17.5302	0.0988173	0.171852	0.155393	0.297557	0.230928	0.181423	0.219286	0.215094	0.163098	0.19232	0.12235	0.179895	0.181736	0.209987	0.188577	0.176575	0.151898	0.193105	0.132988	0.25354	0.261977
17.6751	0.0937936	0.166474	0.146057	0.284721	0.222528	0.172707	0.214338	0.209045	0.155764	0.184109	0.118003	0.172808	0.180915	0.201227	0.181866	0.167258	0.144081	0.18133	0.126178	0.245509	0.260636
17.8199	0.0899797	0.161891	0.14259	0.286668	0.220002	0.167279	0.212334	0.199079	0.148926	0.181538	0.113851	0.17358	0.176765	0.194642	0.169832	0.170939	0.134883	0.174773	0.121398	0.239255	0.249913
17.9648	0.0869833	0.158661	0.137763	0.276345	0.215153	0.16391	0.203273	0.196068	0.149097	0.171949	0.109962	0.16652	0.166695	0.190373	0.165754	0.163349	0.130302	0.17009	0.116979	0.232254	0.243281
18.1097	0.0883315	0.160506	0.140055	0.277885	0.218499	0.171913	0.202814	0.197553	0.14536	0.166762	0.109291	0.169857	0.187657	0.187554	0.175996	0.163485	0.133613	0.193863	0.120631	0.277682	0.234083
18.2545	0.0914194	0.167294	0.15078	0.285989	0.225829	0.19274	0.204463	0.198309	0.150151	0.177058	0.11359	0.18508	0.20408	0.186785	0.181837	0.168757	0.141126	0.202404	0.12239	0.292123	0.237388
18.3994	0.0940654	0.168286	0.156021	0.293075	0.233375	0.200607	0.208722	0.200308	0.152461	0.177279	0.123936	0.187783	0.20529	0.18992	0.18358	0.16953	0.145061	0.209986	0.125276	0.302829	0.23956
18.5442	0.0976863	0.173238	0.159	0.292916	0.236766	0.205114	0.207323	0.196675	0.156648	0.182697	0.126812	0.19487	0.206716	0.195081	0.187428	0.164121	0.149352	0.211882	0.128974	0.300788	0.235839
18.6891	0.101062	0.175918	0.16138	0.296312	0.243436	0.209476	0.207866	0.200119	0.161036	0.188325	0.13554	0.198207	0.210865	0.198793	0.192406	0.176484	0.152225	0.218126	0.133078	0.303927	0.236995
18.834	0.10435	0.178804	0.166806	0.300025	0.24594	0.212881	0.206447	0.203562	0.163222	0.190399	0.137354	0.202565	0.219034	0.19945	0.196848	0.176166	0.155387	0.223813	0.134656	0.302138	0.234776
18.9788	0.108128	0.184207	0.169142	0.298486	0.248842	0.217966	0.210351	0.202603	0.16271	0.194493	0.142944	0.211169	0.216484	0.205958	0.201559	0.180075	0.159077	0.227091	0.137903	0.302201	0.237157
19.1237	0.0901288	0.15353	0.133675	0.262242	0.206196	0.158329	0.194109	0.179148	0.145548	0.159689	0.116385	0.161445	0.159175	0.188596	0.158756	0.145441	0.124478	0.165451	0.121443	0.21976	0.213815
19.2686	0.0853769	0.144265	0.12757	0.251805	0.195896	0.149974	0.186823	0.174449	0.137127	0.153877	0.110583	0.156867	0.151007	0.181024	0.152267	0.142487	0.117697	0.154415	0.114228	0.206982	0.209771
19.4134	0.0819948	0.140805	0.122454	0.251036	0.195031	0.145088	0.185194	0.168967	0.133111	0.151115	0.104503	0.152289	0.149494	0.17627	0.148248	0.141942	0.113384	0.147499	0.112244	0.200331	0.202006
19.5583	0.0793361	0.137315	0.121556	0.249836	0.190069	0.141286	0.180936	0.164242	0.129638	0.145917	0.102313	0.149448	0.142536	0.17292	0.143408	0.137033	0.108618	0.147544	0.112424	0.196779	0.196344
19.7031	0.0767848	0.132443	0.117576	0.244448	0.186802	0.140093	0.178577	0.156403	0.125002	0.142066	0.099812	0.144788	0.142968	0.168144	0.139126	0.13467	0.104891	0.144867	0.106246	0.187894	0.195004
19.8481	0.0762663	0.130731	0.114633	0.239468	0.181077	0.133907	0.176259	0.15834	0.124506	0.13785	0.0998284	0.14715	0.138207	0.164137	0.138158	0.131579	0.102713	0.138422	0.108952	0.179512	0.190358
19.9928	0.075347	0.128662	0.113621	0.23211	0.178505	0.133599	0.173191	0.155342	0.123343	0.13625	0.0973932	0.143133	0.136702	0.16305	0.135318	0.129534	0.10063	0.140393	0.10602	0.176153	0.184835
20.1377	0.0744264	0.126934	0.110775	0.235279	0.176661	0.133816	0.171217	0.152992	0.122922	0.134441	0.0967067	0.14123	0.136399	0.161192	0.13129	0.125398	0.0985657	0.132401	0.110668	0.178194	0.18539
20.2826	0.073607	0.125655	0.110005	0.22765	0.174715	0.130401	0.172042	0.147767	0.119436	0.132774	0.0943859	0.141164	0.1359	0.157686	0.129327	0.127625	0.097905	0.130907	0.10372	0.169309	0.181577
20.4275	0.0723836	0.125007	0.108875	0.22507	0.176741	0.129716	0.167422	0.148212	0.121265	0.13252	0.0970499	0.135356	0.128187	0.156633	0.128418	0.127079	0.0975487	0.130037	0.102971	0.16686	0.179589
20.5723	0.0717436	0.122548	0.107027	0.22842	0.174374	0.130267	0.164235	0.146659	0.117482	0.129201	0.0936177	0.139493	0.127453	0.158682	0.125334	0.119489	0.0963534	0.124551	0.10372	0.16482	0.177347
20.7171	0.0724625	0.121834	0.106963	0.227266	0.170641	0.127259	0.164631	0.144976	0.118222	0.126933	0.0912969	0.137341	0.129632	0.155784	0.126723	0.123761	0.0964762	0.127004	0.101601	0.164443	0.174736
20.862	0.0712943	0.120572	0.104964	0.221357	0.168956	0.127395	0.16246	0.139665	0.114908	0.128426	0.0938792	0.13599	0.130305	0.154214	0.123899	0.121716	0.0951877	0.124797	0.102818	0.163093	0.1709
21.0069	0.0702753	0.118864	0.105046	0.220361	0.171415	0.124866	0.163271	0.138247	0.114427	0.126252	0.0930963	0.132322	0.124427	0.151178	0.122214	0.122034	0.0943564	0.120626	0.102458	0.160079	0.171316
21.1518	0.0697483	0.119677	0.104934	0.221606	0.168699	0.124745	0.161364	0.138139	0.113296	0.124566	0.0909864	0.135095	0.123001	0.151313	0.121123	0.120398	0.0930795	0.125287	0.100922	0.158509	0.168242
21.2967	0.0695167	0.11796	0.102385	0.219523	0.166794	0.122672	0.162265	0.136559	0.113118	0.122203	0.0888453	0.13166	0.125335	0.150216	0.12007	0.116444	0.0916987	0.117459	0.0991657	0.151163	0.169143
21.4416	0.0686136	0.115464	0.101203	0.212664	0.164506	0.121352	0.155759	0.131374	0.110272	0.121585	0.0889107	0.131826	0.124384	0.146537	0.117564	0.11399	0.089819	0.11954	0.0992108	0.151006	0.161771
21.5863	0.0675609	0.116664	0.100544	0.214	0.163413	0.119826	0.151249	0.128713	0.113203	0.118925	0.086884	0.129068	0.118809	0.141365	0.116231	0.113626	0.0897595	0.1163	0.100474	0.151383	0.162095
21.7312	0.066299	0.111636	0.0982607	0.212619	0.161171	0.11662	0.154986	0.129186	0.110768	0.117513	0.0889761	0.125069	0.113925	0.142033	0.112471	0.112626	0.08825	0.116634	0.0984442	0.142216	0.157889
21.8761	0.0676927	0.111522	0.0979155	0.207117	0.161285	0.116303	0.149809	0.127512	0.110009	0.116464	0.0868677	0.129178	0.118009	0.142904	0.111579	0.112035	0.0870231	0.11659	0.0959639	0.142027	0.157519
22.0209	0.0673667	0.109813	0.0971167	0.209268	0.156198	0.117748	0.152726	0.125648	0.108644	0.115769	0.0870475	0.128378	0.118247	0.141897	0.109223	0.11049	0.083491	0.116501	0.10115	0.141839	0.151672
22.1658	0.0663929	0.108319	0.0973602	0.206325	0.155116	0.114365	0.151384	0.124992	0.107497	0.1129	0.0866879	0.127413	0.112715	0.138181	0.107237	0.105899	0.0851583	0.108139	0.0942052	0.142969	0.148344
22.3107	0.0647998	0.108713	0.0958857	0.198922	0.154809	0.112427	0.147199	0.122569	0.106769	0.114169	0.0830269	0.126724	0.116878	0.137075	0.106189	0.111444	0.085155	0.106532	0.0964149	0.137632	0.148552
22.4555	0.0639681	0.105053	0.095139	0.203224	0.152307	0.113576	0.146093	0.121333	0.104008	0.111835	0.0858053	0.124371	0.111393	0.134336	0.102461	0.105127	0.0834538	0.103834	0.0991657	0.135435	0.150586
22.6004	0.0640896	0.105659	0.0939947	0.198764	0.154001	0.112713	0.143943	0.118316	0.104349	0.111537	0.0814252	0.120408	0.1109	0.135592	0.102924	0.106036	0.0829036	0.105743	0.0956933	0.131259	0.14869
22.7453	0.0626931	0.103071	0.092628	0.196704	0.1502	0.11009	0.14125	0.118883	0.101093	0.109336	0.0845632	0.119112	0.105973	0.13248	0.099049	0.103597	0.0810743	0.106034	0.0957835	0.131981	0.142035
22.8901	0.0615543	0.102323	0.0920072	0.19487	0.147776	0.110071	0.14151	0.114292	0.10224	0.108221	0.0832394	0.119719	0.104417	0.130941	0.0980891	0.0999	0.0797582	0.104726	0.0937716	0.128936	0.143907
23.035	0.0609899	0.10124	0.0925995	0.193127	0.14893	0.10963	0.138661	0.116124	0.10162	0.1074	0.0809022	0.117484	0.106632	0.130895	0.0991418	0.101763	0.0791451	0.104272	0.0934837	0.125702	0.143791
23.1799	0.0612052	0.0994198	0.0907095	0.190026	0.146022	0.108055	0.140315	0.111196	0.0985968	0.106985	0.0803007	0.115085	0.103164	0.128451	0.096012	0.0985365	0.07904	0.104324	0.0918151	0.123473	0.13843
23.3247	0.0621187	0.0982333	0.0905293	0.190365	0.148303	0.10878	0.13816	0.109355	0.0978836	0.105109	0.0819645	0.115085	0.105497	0.128929	0.0940074	0.101082	0.0769471	0.10283	0.0910485	0.120303	0.137621
23.4696	0.0608409	0.0989859	0.0895491	0.193059	0.144698	0.107705	0.136093	0.107918	0.0998903	0.105232	0.0801667	0.116988	0.106491	0.127081	0.0941736	0.0995159	0.0765542	0.100087	0.0894701	0.12115	0.137829
23.6145	0.0611175	0.0973217	0.0883925	0.184366	0.144611	0.107331	0.132962	0.110844	0.0983642	0.10267	0.0800523	0.115665	0.104201	0.126947	0.092866	0.0975366	0.0766507	0.102025	0.0919955	0.121684	0.134894
23.7593	0.0590669	0.0977406	0.0880388	0.184253	0.144328	0.104489	0.136311	0.106473	0.0980229	0.102185	0.078516	0.112686	0.103034	0.124195	0.0919739	0.0967639	0.0771184	0.0998745	0.0892897	0.119895	0.133068
23.9042	0.060361	0.0958763	0.0871571	0.186336	0.139979	0.105006	0.13608	0.108607	0.0967207	0.102682	0.0791697	0.112686	0.0933097	0.125927	0.0917898	0.0965367	0.0766119	0.0991726	0.0867193	0.118042	0.131474
24.049	0.058188	0.0946244	0.0857187	0.179589	0.14025	0.101774	0.131667	0.105123	0.0940228	0.102135	0.0796927	0.114034	0.100657	0.122848	0.0903338	0.0970821	0.0761038	0.100087	0.0901015	0.114589	0.129116
24.1939	0.0594342	0.0958738	0.0877278	0.182464	0.14295	0.104869	0.129997	0.103262	0.0950461	0.101582	0.0785487	0.112399	0.1007	0.121819	0.0901586	0.0961276	0.0737648	0.0984144	0.0882525	0.11462	0.129209
24.3387	0.0583285	0.0936242	0.0853396	0.179431	0.139626	0.102449	0.129183	0.102314	0.0946491	0.100563	0.0772085	0.110811	0.100959	0.121705	0.0888795	0.0947006	0.075599	0.0987489	0.0845096	0.112768	0.12914
24.4836	0.0578542	0.0930271	0.084814	0.174043	0.138698	0.101892	0.129015	0.101977	0.0963267	0.100872	0.0761831	0.110728	0.0991875	0.120901	0.0898024	0.094855	0.0750071	0.0998194	0.0890192	0.112439	0.125396
24.6285	0.0588028	0.0914228	0.0840386	0.174247	0.137809	0.0998022	0.13063	0.0998029	0.094571	0.101317	0.0766528	0.109349	0.0928057	0.118943	0.0905448	0.0920866	0.0735523	0.099864	0.0883521	0.109534	0.129371
24.7733	0.0579811	0.0925746	0.0828043	0.175854	0.137134	0.100715	0.129287	0.0998164	0.0922707	0.0998455	0.0774955	0.112261	0.0949952	0.119175	0.0868947	0.0869466	0.07402	0.0954707	0.0853664	0.11101	0.129047
24.9182	0.0576519	0.0919082	0.0842059	0.17436	0.135789	0.0997029	0.129538	0.0998299	0.0909579	0.0979983	0.0767835	0.108991	0.0927479	0.11802	0.0872769	0.0947641	0.0727606	0.095574	0.0887937	0.105987	0.127314
25.0631	0.0568313	0.0900334	0.0815585	0.171519	0.136153	0.097991	0.128198	0.0970077	0.0905066	0.0985261	0.0758029	0.106509	0.091797	0.116929	0.0856817	0.0949005	0.0731411	0.0970094	0.0832514	0.10831	0.125874
25.2079	0.0572041	0.0921632	0.0814293	0.170647	0.134957	0.0983349	0.124424	0.0966296	0.0922397	0.0963974	0.0748713	0.110121	0.0931368	0.116374	0.0847495	0.0883102	0.0719217	0.0959772	0.0880333	0.103287	0.124171
25.3528	0.056576	0.0898038	0.0826192	0.169561	0.133048	0.0980996	0.124005	0.0958292	0.0912009	0.096671	0.0742474	0.11093	0.0933097	0.116849	0.0851639	0.089401	0.0713055	0.0958275	0.0908114	0.103024	0.123662
25.4976	0.0564838	0.0887886	0.0800692	0.166437	0.132972	0.0983126	0.126135	0.0941557	0.091573	0.095952	0.0748051	0.105929	0.0879938	0.116544	0.0847823	0.0904918	0.0709317	0.0979482	0.0893348	0.107242	0.121905
25.6426	0.0577115	0.0881071	0.0798455	0.165123	0.131763	0.0950876	0.121678	0.0947054	0.0910824	0.095211	0.073433	0.105	0.0948951	0.114767	0.0841184	0.0910777	0.0699055	0.0926846	0.0824803	0.102345	0.119664
25.7874	0.0567873	0.0876628	0.0800784	0.168044	0.133348	0.0966982	0.124569	0.0940504	0.0907445	0.0953216	0.0745281	0.105819	0.0891607	0.113944	0.0841537	0.0875375	0.0701211	0.0940061	0.0868095	0.100592	0.119272
25.9322	0.0555727	0.086437	0.0796773	0.162588	0.132392	0.0968506	0.121417	0.0932538	0.0889836	0.0971735	0.0734984	0.105323	0.0893768	0.113329	0.0825228	0.087992	0.0685819	0.0944002	0.0844194	0.0993313	0.117746
26.0771	0.0550476	0.0867781	0.0803753	0.161818	0.131284	0.0957822	0.120832	0.0888517	0.0879643	0.0934855	0.0747732	0.101986	0.084882	0.111168	0.0796891	0.088492	0.0696628	0.091122	0.0855837	0.0982011	0.115944
26.2219	0.0542965	0.0862199	0.0786152	0.161343	0.129892	0.096027	0.121478	0.0898178	0.0893544	0.091937	0.0727545	0.10513	0.0860921	0.111479	0.0814232	0.088693	0.0690281	0.0915011	0.084239	0.0960349	0.117169
26.3668	0.05484	0.0870738	0.0790357	0.163946	0.132121	0.0967601	0.119413	0.0905625	0.0879138	0.0917965	0.0752472	0.101903	0.0816838	0.112514	0.080723	0.0878796	0.0678683	0.0913364	0.0834273	0.0970709	0.113147
26.5117	0.0549377	0.0842732	0.0789185	0.160777	0.128882	0.094839	0.118828	0.0881225	0.0887821	0.0916605	0.0726158	0.105388	0.0872774	0.111729	0.0805219	0.0873172	0.0687764	0.0917464	0.0806764	0.0960977	0.113332
26.6566	0.0555878	0.0836474	0.0768133	0.158649	0.131352	0.0927802	0.119267	0.0878254	0.0875572	0.092154	0.0726725	0.103144	0.0856167	0.10947	0.0811081	0.0856286	0.0695261	0.0934413	0.0830214	0.0959721	0.115528
26.8014	0.0539879	0.0843291	0.0772842	0.156566	0.129759	0.092633	0.117422	0.0861105	0.0869835	0.0931582	0.0717375	0.102978	0.0835422	0.110767	0.0806365	0.0923552	0.0669832	0.0901088	0.0839233	0.094684	0.114973
26.9463	0.0543757	0.0853545	0.0762859	0.152967	0.129683	0.0941573	0.116094	0.0870557	0.0891826	0.092373	0.0736782	0.100954	0.0824891	0.110427	0.0800695	0.0853559	0.067526	0.0878071	0.0791883	0.0943396	0.115967
27.0911	0.0544379	0.0823644	0.0747119	0.153782	0.128848	0.0918547	0.116428	0.0859321	0.0832933	0.0922975	0.0724687	0.102367	0.0820973	0.107376	0.0791596	0.0829925	0.0665321	0.0887043	0.0809921	0.0894107	0.111252
27.236	0.0530795	0.0831789	0.0744513	0.153465	0.128421	0.0920447	0.116867	0.0852552	0.0863168	0.0903996	0.0722788	0.100965	0.0832397	0.107953	0.0796831	0.0879592	0.0662619	0.0871747	0.0790079	0.0944944	0.112731
27.3809	0.0534604	0.0828169	0.0750723	0.153261	0.12696	0.0918542	0.113359	0.0835584	0.0861213	0.0928772	0.0727545	0.0975455	0.0791339	0.106092	0.0785594	0.0881284	0.0673378	0.0882945	0.0827057	0.0928832	0.110212
27.5257	0.0532794	0.0818324	0.0738827	0.151586	0.127938	0.0918271	0.114465	0.0815455	0.0851223	0.0912955	0.0711961	0.0976842	0.078572	0.106875	0.077667	0.0836288	0.0667898	0.0890785	0.0807215	0.0919851	0.11153
27.6706	0.0545969	0.0828149	0.0739796	0.148145	0.126674	0.0921385	0.11533	0.082522	0.0849988	0.0914037	0.0707526	0.102317	0.0813138	0.105475	0.0777824	0.0847196	0.0674413	0.0883343	0.0789628	0.089034	0.111483
27.8154	0.0532186	0.0820801	0.0732226	0.148665	0.128231	0.0900536	0.112252	0.0818975	0.0850919	0.0907535	0.0694778	0.0957805	0.076584	0.107372	0.0770616	0.0870375	0.0660239	0.0847885	0.077655	0.0888142	0.109126
27.9603	0.0525626	0.0800748	0.0731402	0.149028	0.127497	0.0909781	0.112628	0.0807092	0.0840019	0.0908763	0.0725178	0.0961942	0.0771785	0.106697	0.0766502	0.083856	0.066128	0.0859316	0.0766178	0.0883433	0.10834
28.1052	0.0526946	0.0792471	0.0734898	0.149141	0.124633	0.0892515	0.115682	0.0821	0.0852779	0.0895387	0.0709651	0.0977937	0.0764975	0.106644	0.0782436	0.0855831	0.0653489	0.0853014	0.0794589	0.0854237	0.109463
28.25	0.0532755	0.0798449	0.0731861	0.147307	0.124262	0.089592	0.114362	0.0811008	0.0835103	0.0896491	0.0703604	0.0973794	0.0786585	0.105973	0.074663	0.0830379	0.0651735	0.0830267	0.0800634	0.0883747	0.110392
28.395	0.0522809	0.0784569	0.0713432	0.145202	0.124063	0.089592	0.111688	0.0794063	0.0828281	0.0900449	0.0721582	0.0968528	0.0737831	0.104354	0.0753229	0.0850832	0.0643969	0.0830981	0.0817029	0.088155	0.107
28.5397	0.0523035	0.0808453	0.0723555	0.14364	0.124888	0.0897601	0.109497	0.0791293	0.0832238	0.0896885	0.0705729	0.0936845	0.0722621	0.102538	0.0770808	0.0857195	0.0659461	0.082023	0.0773393	0.0843877	0.106422
28.6846	0.0515715	0.0788184	0.0721962	0.147013	0.125423	0.0884813	0.107451	0.0773364	0.0826071	0.0898244	0.0706055	0.0933536	0.0751577	0.102314	0.0759277	0.0846287	0.0652265	0.0826699	0.0821195	0.0837598	0.106931
28.8295	0.0515416	0.0796443	0.0700919	0.142372	0.124081	0.088124	0.110399	0.0790753	0.0818388	0.0896236	0.0710632	0.0910094	0.0736883	0.105294	0.0756011	0.0810835	0.0649434	0.0819785	0.0777863	0.0833203	0.102886
28.9744	0.0515539	0.080143	0.0702441	0.143323	0.124337	0.0881168	0.105447	0.0775965	0.0822278	0.0890723	0.0701152	0.095091	0.0728239	0.102124	0.0757453	0.0817653	0.0652386	0.0824469	0.0808568	0.0804987	0.107116
29.1192	0.0515557	0.0775884	0.0697749	0.143278	0.124011	0.0877547	0.109896	0.0783409	0.0821698	0.0872583	0.0703604	0.094043	0.0729968	0.102902	0.0740765	0.0819516	0.0638458	0.0828706	0.0795169	0.0845132	0.106237
29.2641	0.0523829	0.0793861	0.0698356	0.141602	0.123715	0.0864316	0.108386	0.0755477	0.0830297	0.0869565	0.0701316	0.0913127	0.0703604	0.100642	0.0740637	0.0831743	0.0648729	0.0825852	0.0783783	0.0822197	0.106469
29.4089	0.0516824	0.0781262	0.0700771	0.141761	0.124189	0.0870669	0.104027	0.0751831	0.0826228	0.0869676	0.0684401	0.0924435	0.0720419	0.100388	0.0747094	0.0824102	0.0634882	0.0817555	0.0751297	0.0830578	0.104689
29.5538	0.0516472	0.0778279	0.0690336	0.141874	0.123205	0.0882294	0.104005	0.0749703	0.0811696	0.0873841	0.0692059	0.0929455	0.0729125	0.100396	0.0729398	0.0836288	0.0626527	0.0823354	0.0739121	0.0802144	0.1064
29.6986	0.0514646	0.0784135	0.0697254	0.136282	0.122865	0.0871209	0.104632	0.073593	0.0809984	0.0883644	0.068801	0.0911473	0.0707926	0.100891	0.0719684	0.0782656	0.0625677	0.0776298	0.0755806	0.0812482	0.103603
29.8435	0.0504971	0.0772414	0.0664519	0.136279	0.123203	0.0851529	0.103881	0.0736629	0.0770757	0.0873025	0.0686933	0.0920924	0.0709972	0.100212	0.0727948	0.081538	0.0629792	0.0818428	0.0740924	0.0804948	0.100344
29.9884	0.0516634	0.0775678	0.069278	0.141399	0.122363	0.0857545	0.103334	0.0720829	0.0811081	0.0870558	0.0692817	0.0898972	0.0668165	0.0986045	0.0742585	0.08022	0.0627123	0.0815302	0.0745528	0.078046	0.101223
30.1332	0.0508158	0.0758679	0.0679919	0.138116	0.122021	0.0855575	0.103414	0.0708091	0.0796446	0.0860204	0.0677127	0.0884721	0.0659089	0.096239	0.0742047	0.0818562	0.062108	0.0816422	0.0740518	0.0798041	0.0999005
30.2781	0.0497197	0.0760307	0.0677005	0.134969	0.123226	0.0865253	0.103334	0.070254	0.0800925	0.0874131	0.0675051	0.0910888	0.067508	0.0978914	0.071086	0.0814926	0.0614731	0.0789096	0.0729588	0.0804006	0.100737
30.423	0.0505678	0.0750996	0.0651548	0.13429	0.123333	0.0853433	0.10077	0.0687647	0.0780983	0.0876012	0.0694778	0.0896029	0.067043	0.0979706	0.0725619	0.0809017	0.0623134	0.0804103	0.074234	0.0799925	0.0984031
30.5678	0.050672	0.0750602	0.0669388	0.131619	0.123841	0.0844092	0.101063	0.0702711	0.0789755	0.086173	0.0675329	0.0896029	0.0666868	0.0968162	0.0726198	0.0799927	0.0621483	0.0810329	0.0740474	0.076853	0.0990271
30.7127	0.0500624	0.0738161	0.0664742	0.137641	0.122042	0.0847499	0.10172	0.0696312	0.0771547	0.0872324	0.0665208	0.0876172	0.0666007	0.0945752	0.072234	0.081129	0.0616455	0.0778345	0.0719729	0.0779081	0.0990733
30.8576	0.0507955	0.0742687	0.0673176	0.133769	0.120114	0.0830945	0.100298	0.0686293	0.0774037	0.0875083	0.0673858	0.0869277	0.0653819	0.0965672	0.0730159	0.0808563	0.0628466	0.0782543	0.0743706	0.077324	0.100252
31.0024	0.0505839	0.0747623	0.0653151	0.135332	0.123059	0.0846032	0.100315	0.0692457	0.0775966	0.0882995	0.0673531	0.0875621	0.0657736	0.0943149	0.0725946	0.0815847	0.0627646	0.0790125	0.0785569	0.0753461	0.0973631
31.1473	0.0505324	0.0761187	0.0664073	0.134539	0.121463	0.0837815	0.101279	0.0689678	0.0791311	0.0875282	0.0662254	0.0897863	0.065347	0.0956164	0.0731794	0.0805836	0.0628317	0.0792782	0.0749944	0.0776693	0.100645
31.2922	0.0501606	0.0762591	0.0656281	0.133339	0.12112	0.0830575	0.10107	0.0688865	0.0806419	0.0869295	0.067108	0.0906903	0.0657622	0.095458	0.0731164	0.0817682	0.0636903	0.0780457	0.0734142	0.0755973	0.100414
31.437	0.0497637	0.0747646	0.0646876	0.132638	0.121886	0.083319	0.100645	0.0666388	0.0787968	0.0878003	0.0677781	0.0868726	0.0634022	0.0962998	0.0727976	0.0794293	0.0627756	0.0770953	0.0695829	0.0781402	0.0978022
31.5819	0.0502223	0.0751718	0.0648152	0.134992	0.121165	0.0850939	0.101531	0.0695906	0.0770333	0.0867495	0.0690143	0.08732	0.0646555	0.0949618	0.0723849	0.0817223	0.0626527	0.0777001	0.0732284	0.0762252	0.0964156
31.7267	0.0502772	0.0751978	0.0650405	0.133136	0.121909	0.0833913	0.0976945	0.0659231	0.0794112	0.0869013	0.0661927	0.0860729	0.0622353	0.0940532	0.0708053	0.0829416	0.0623189	0.0753328	0.0716836	0.0794588	0.0981951

## Sheet: Figure 2d
Time (min)	Proteinosome 1	Proteinosome 2	Proteinosome 3	Proteinosome 4	Proteinosome 5	Proteinosome 6	Proteinosome 7	Proteinosome 8	Proteinosome 9	Proteinosome 10	Proteinosome 11	Proteinosome 12	Proteinosome 13	Proteinosome 14	Proteinosome 15
0	1	1	1	1	1	1	1	1	1	1	1	1	1	1	1
0.0791667	0.998108	0.998573	1.00809	1.00768	1.07766	1.10071	1.03498	1.01728	0.990543	1.04548	1.1173	0.991899	1.00405	0.99841	1.00199
0.1583	0.996216	1.03211	1.01139	1.02947	1.019	1.00094	1.00525	0.979945	0.959119	1.01798	1.10459	0.98144	1.0046	0.990626	1.01862
0.237383	0.968307	1.00381	1.00148	1.00525	1.01365	1.07613	1.00175	1.02184	0.954898	1.05784	1.04082	1.01002	1.01007	0.989002	0.996469
0.3165	0.979085	1.00523	0.998404	1.02031	1.02555	1.04437	1.02343	1.00438	0.92113	1.03691	1.19041	0.973147	1.01905	0.952197	0.997432
0.395667	0.98845	1.01225	1.00553	1.02425	1.02088	1.03523	1.0187	1.05472	0.937076	1.02366	1.07583	0.995386	1.00874	0.961972	0.965975
0.474833	1.00152	1.01088	1.01394	0.995793	1.03206	1.03808	0.994025	1.04378	0.950677	1.0142	1.07099	0.996878	1.00482	0.99473	0.981059
0.553967	0.956492	1.01356	1.02075	0.999908	1.02266	1.0506	0.987349	1.07143	0.95865	1.08408	1.12267	0.948318	0.99686	0.967978	1.00032
0.63305	0.948011	1.02164	1.0249	1.02057	1.02935	1.04577	0.9993	1.02068	0.949739	1.05146	1.07346	1.01476	1.00736	0.965631	1.00096
0.712217	0.954119	1.00571	0.994148	1.00026	1.00458	1.05604	0.972718	0.97235	0.952084	1.03913	1.07325	0.996548	0.99954	0.951599	1.01059
0.791383	0.969854	1.01534	1.01905	1.01179	1.02328	1.0586	0.979363	0.93008	0.96334	1.06387	1.13308	0.980593	0.992575	0.974378	1.01627
0.870583	0.97383	1.00838	1.01	1.02821	0.980772	1.01436	1.01376	1	0.971782	1.09149	1.06356	0.997383	0.979078	0.98846	0.997753
0.949717	0.968191	1.00933	1.0083	1.01905	0.988931	1.05684	0.980063	0.971198	0.963809	1.05679	1.01449	0.984186	1.01641	0.947232	1.02763
1.02883	1.01253	1.01403	1.02418	1.01232	0.994157	1.01181	1.00281	1.03571	0.963353	1.06117	0.947867	0.94279	0.973123	0.994418	1.04028
1.108	0.969699	1.02307	1.01352	1.0266	0.998898	1.06439	0.97997	0.987695	0.947394	1.06766	1.07459	0.975141	0.995023	0.983811	1.03082
1.18717	1.01373	1.02519	1.02557	1.01492	0.97903	1.00444	1.00317	1.08525	0.93989	1.03191	1.02563	0.973147	0.991656	0.950546	1.02763
1.26633	0.943548	1.02519	1.04129	1.02356	0.978962	1.01756	0.992971	0.959677	0.942917	1.01937	1.09142	1.01049	0.963192	0.942864	1.03596
1.34558	0.947394	1.00226	1.0316	1.01362	0.987865	1.00921	0.93113	0.971198	0.943642	1.03959	0.995261	0.967532	0.991931	0.939838	1.04255
1.4248	0.950793	1.01332	1.0315	0.989226	0.980559	0.99969	0.947884	0.990047	0.937545	1.0535	0.99763	0.976482	1.01018	0.91297	1.05586
1.504	0.962157	1.02744	1.03367	1.02857	0.97586	1.00743	0.952081	1.00089	0.919723	1.07145	1.0011	0.94367	0.992422	0.961332	1.04547
1.58317	0.948376	0.990249	1.02649	1.02074	0.973968	0.972334	0.979268	0.964286	0.941966	1.00585	0.982227	0.978757	0.968242	0.97595	1.04339
1.66233	0.969441	1.01415	1.03522	1.04172	0.979118	1.05812	1.00665	1.04378	0.936138	1.06371	1.02251	0.980593	0.971749	0.954875	1.00718
1.74155	0.932099	1.01284	1.04054	1.05073	0.972574	1.00743	0.974117	0.947005	0.894396	1.04601	1.00393	1.00149	0.990279	0.969292	1.03087
1.82072	0.962365	1.03043	1.05145	1.06526	0.951024	1.03157	0.984466	0.960829	0.930041	1.03156	0.991655	0.997524	0.974211	0.953237	1.03082
1.89983	0.916301	1.01142	1.04309	1.01651	1.00841	1.02801	0.960476	0.953596	0.888299	1.07145	1.04265	0.940653	0.99393	0.894162	1.04515
1.97897	0.966993	1.01094	1.04746	1.01532	0.960282	0.977672	0.982861	0.928736	0.909648	1.01721	1.06185	0.95938	0.965792	0.908671	1.03692
2.05805	1.00445	1.02355	1.04653	1.06037	0.977679	1.05971	0.995782	0.968894	0.948801	1.05704	1.03791	0.978994	0.980091	0.94068	1.07662
2.13722	0.991415	1.0044	1.0487	0.969645	0.965786	1.00731	0.955929	0.967706	0.976004	1.04971	1.09989	0.948216	0.969314	0.960925	1.02311
2.21638	0.984909	1.00821	1.05179	0.946062	1.02591	0.981234	0.956429	0.918203	0.931917	1.00053	1.05897	0.978757	0.984158	0.960795	1.00995
2.29563	0.986153	1.01962	1.06108	0.93041	0.989579	1.02591	0.991917	0.932028	0.960526	1.06996	1.0193	0.937062	0.980212	0.900826	1.09122
2.3748	0.963944	1.02022	1.05895	0.946598	0.992007	0.988607	0.981376	0.910138	0.956774	1.08018	0.966825	0.968703	0.948372	1.00036	1.10226
2.454	0.961914	1.01261	1.05544	0.9497	0.995302	1.04957	0.979619	0.87788	0.892989	1.10802	1.04147	0.969605	0.97561	0.958129	1.07897
2.53317	0.980512	1.0151	1.05693	0.936142	0.984681	1.06593	1.0195	0.906682	0.931448	1.04926	1.03012	0.940653	0.957093	0.946755	1.08964
2.61233	0.999755	1.02331	1.05254	0.950705	0.980233	1.02417	0.981642	0.904296	0.946925	1.07363	1.0193	0.95188	0.93694	0.967878	1.08539
2.69155	1.00743	1.0371	1.07535	0.949463	0.988431	1.04761	0.996502	0.947717	0.938483	1.05282	1.00694	0.973886	0.943658	0.957588	1.06388
2.7708	0.952212	1.02295	1.04203	0.952085	0.973771	1.04921	1.00492	0.903226	0.912025	1.09038	1.09105	0.974292	0.939625	0.933407	1.11588
2.84997	0.984295	1.01046	1.06331	0.953653	0.983233	1.01511	1.02459	0.913618	0.964355	1.03157	1.03673	1.0121	0.940635	0.996914	1.09836
2.92913	0.997351	1.01195	1.06001	0.961378	0.968091	1.02385	0.997526	0.88451	0.930041	1.0522	1.02844	1.00151	0.916483	0.954879	1.11621
3.00838	1.00809	1.00499	1.05883	0.962277	0.958491	1.015	0.972018	0.93318	0.888299	1.08223	0.978433	0.996301	0.947647	0.909383	1.09349
3.08758	1.0025	1.02295	1.08015	0.988628	1.00185	1.01226	0.989809	0.883641	0.928165	1.04628	1.02488	1.02723	0.964565	0.94341	1.11004
3.1668	0.981114	1.02224	1.06065	0.985453	1.00749	0.979236	0.975051	0.933607	0.948332	1.03605	1.00577	0.9531	0.923097	0.970708	1.05457
3.24597	0.966779	1.01534	1.08087	0.964279	0.968759	0.9677	1.01049	0.847926	0.879857	1.03139	1.00118	0.993194	0.940084	0.930853	1.08475
3.32505	0.982095	1.01689	1.05863	0.959636	0.958086	1.00449	0.962574	0.904296	0.9019	1.0441	0.936019	0.994112	0.926332	0.971542	1.14671
3.40425	0.983686	1.01439	1.07578	0.972709	0.923112	1.05764	1.00878	0.891705	0.878757	1.07133	1.01161	0.929847	0.931361	0.93795	1.11364
3.48347	0.953152	1.05114	1.08498	0.956242	0.988613	1.02648	0.958727	0.858295	0.879857	1.03614	1.07332	0.967911	0.928363	0.935539	1.09784
3.56267	0.976987	1.02914	1.06831	0.970169	0.968816	0.992971	0.960294	0.905459	0.917378	1.0432	1.03185	0.931334	0.921046	0.967529	1.10947
3.64183	0.978457	1.03318	1.08449	0.95058	0.966718	0.985772	0.957678	0.880184	0.892077	1.05841	1.04432	0.965701	0.932343	0.914144	1.13228
3.721	0.968359	1.02914	1.05416	0.941498	0.964268	1.03438	0.97997	0.799551	0.950195	1.06693	1	0.947945	0.929195	0.913382	1.13276
3.80017	0.98172	1.01701	1.07985	0.969102	1.00238	1.02964	0.948347	0.91597	0.869727	1.04926	1.02697	0.978994	0.936411	0.940441	1.1201
3.87938	0.936825	1.03068	1.07152	0.970186	0.922219	0.987741	0.961525	0.925377	0.906322	1.04815	1.00344	0.976687	0.937652	0.911008	1.09856
3.95858	0.949281	1.03235	1.06661	0.950937	0.928343	1.01671	0.955023	0.865889	0.899668	1.05258	0.994093	0.934397	0.929744	0.944047	1.139
4.0378	0.949669	1.00476	1.05254	0.956205	0.966579	1.0109	0.925508	0.958525	0.879707	1.05029	0.99648	0.947945	0.916976	0.928123	1.16131
4.11708	1.01998	1.01724	1.06735	0.966049	0.893408	0.991531	0.975403	0.922811	0.880182	1.00325	1.0904	0.993194	0.935573	0.907923	1.15852
4.19625	0.988495	1.02581	1.05969	0.957882	0.938842	0.996819	0.960294	0.957589	0.908223	1.04852	0.996445	0.969764	0.929877	0.925702	1.13957
4.27538	0.971598	1.01935	1.07363	0.954012	0.948873	1.00798	0.956429	0.928904	0.860697	1.05298	1.04082	0.951805	0.880147	0.892636	1.14831
4.35458	1.0053	1.03699	1.08246	0.973775	0.913747	0.93907	1.00035	0.967142	0.925332	1.01439	0.99648	0.978875	0.930596	0.957033	1.15385
4.43375	0.957666	1.0402	1.0831	0.970541	0.947417	0.927062	0.912907	0.903226	0.856895	1.00319	0.932464	0.946111	0.925699	0.89482	1.12745
4.51283	0.996854	1.029	1.07193	0.946107	0.886936	0.956747	0.90731	0.897313	0.839992	1.0314	1.06478	0.954655	0.924174	0.895366	1.13535
4.59205	1.00194	1.03318	1.06331	0.958979	0.96995	1.02158	0.915005	0.839862	0.867663	1.0211	1.01278	0.993993	0.918739	0.921572	1.14446
4.67133	1.01078	1.03889	1.08193	0.960197	0.932489	0.9934	0.939563	0.858906	0.878757	1.0336	0.964009	0.988612	0.908712	0.930105	1.12584
4.7505	1.00458	1.02248	1.08076	0.959941	0.916739	0.99633	0.92235	0.88775	0.895448	1.06764	0.977231	0.958197	0.914251	0.912837	1.16293
4.82972	0.954147	1.0245	1.08481	0.953074	0.922041	1.02047	0.898691	0.895981	0.847965	1.05477	1.0599	0.984506	0.925852	0.908815	1.13698
4.90892	0.940835	1.04483	1.0864	0.950527	0.923743	1.01818	0.887023	0.956221	0.887311	1.11046	0.96564	0.968075	0.934499	0.929423	1.14703
4.98813	1.00327	1.03996	1.06416	0.932739	0.937204	0.976539	0.955168	0.892657	0.856419	0.951305	1.10172	0.936489	0.917435	0.904517	1.12789
5.0673	0.943625	1.02081	1.07097	0.973249	0.940804	0.97316	0.902763	0.943548	0.885885	1.00436	1.04039	0.962264	0.942131	0.929477	1.13243
5.14647	0.933438	1.02628	1.06757	0.94624	0.892933	1.01893	0.900561	0.887097	0.829204	1.0392	0.945978	0.92765	0.900598	0.9018	1.12854
5.22563	0.971321	1.03984	1.08129	0.946955	0.911428	1.00507	0.967121	0.932431	0.847496	1.04217	1.07219	0.964588	0.930137	0.899188	1.15417
5.3048	0.959603	1.03222	1.08004	0.974871	0.981897	0.976173	0.944482	0.876728	0.865449	0.978611	1.00237	0.978653	0.904285	0.951053	1.13804
5.38405	1.04227	1.03235	1.07331	0.957558	0.919123	0.951132	0.894236	0.888926	0.872353	1.00272	0.981844	0.966361	0.909784	0.938089	1.15217
5.46317	0.999372	1.01249	1.07215	0.931952	0.973078	0.91813	0.914967	0.844244	0.877331	1.00489	0.954392	0.965776	0.90306	0.886617	1.13066
5.54238	0.938932	1.02164	1.07629	0.970165	0.931285	0.992971	0.920237	0.920589	0.860221	0.987612	1.02251	0.966245	0.916858	0.898009	1.11978
5.6215	0.958758	1.00464	1.09066	0.974494	0.901639	0.993417	0.934942	0.954025	0.850716	0.990422	0.914692	0.991318	0.923557	0.889906	1.16918
5.70063	0.933775	1.00559	1.07374	0.977496	0.906298	0.986676	0.908291	0.913618	0.861566	1.03874	0.973066	0.96111	0.915851	0.921576	1.14029
5.7798	0.919303	1.00107	1.04437	0.944383	0.864691	0.95166	0.90836	0.887097	0.874954	0.960401	0.986967	0.930535	0.891139	0.904101	1.11942
5.85897	0.960265	1.01689	1.0615	0.924581	0.897788	0.974125	0.933893	0.953176	0.854043	1.02068	1.03381	0.907668	0.922332	0.899285	1.16854
5.93817	0.942025	1.0176	1.06384	0.934732	0.901309	0.955771	0.920252	0.868664	0.837177	1.03484	0.990453	0.937062	0.917472	0.876886	1.15698
6.01738	0.939769	1.03496	1.0781	0.941158	0.920043	0.987051	0.90801	0.904296	0.847389	1.04518	1.00118	0.935344	0.895828	0.866093	1.15969
6.0965	0.942715	1.01487	1.06076	0.941677	0.876927	1.0144	0.893319	0.864725	0.87859	1.06099	0.983412	0.947372	0.922179	0.917138	1.17623
6.17563	0.961863	1.01724	1.07555	0.939453	0.871994	0.957487	0.912507	0.854227	0.861566	1.06999	0.953791	0.946226	0.929195	0.869565	1.14029
6.2548	0.968154	1.01475	1.05373	0.939275	0.848969	1.0308	0.935102	0.86007	0.894967	1.02706	1.05503	0.937062	0.90717	0.909741	1.13762
6.33397	0.972301	1.02533	1.07842	0.965183	0.892257	1.00841	0.888102	0.89033	0.854062	1.05377	0.979858	0.888949	0.916005	0.896926	1.17853
6.41313	0.952615	1.00647	1.06778	0.94308	0.887288	0.969287	0.888772	0.898476	0.858796	1.00798	0.996463	0.97098	0.901825	0.896054	1.12231
6.4923	0.976864	1.01035	1.06363	0.932845	0.880097	0.963414	0.878424	0.83131	0.888737	1.01916	0.950132	0.890792	0.915388	0.922145	1.1175
6.57147	0.945595	1.01867	1.09032	0.95101	0.913888	0.948613	0.867982	0.853087	0.832956	1.01398	1.01843	0.927325	0.898442	0.928453	1.14414
6.65063	0.946066	1.01165	1.06161	0.937842	0.878898	0.973864	0.891074	0.853087	0.852655	0.99944	0.95867	0.951728	0.903666	0.873192	1.14217
6.72972	0.980476	0.999405	1.07675	0.944778	0.901661	0.993874	0.894718	0.848432	0.883984	1.00984	0.938389	0.904156	0.898757	0.913928	1.12594
6.80883	0.956766	1.00904	1.07076	0.940083	0.883641	1.00024	0.938006	0.88274	0.840537	1.00374	1.07454	0.920179	0.898297	0.888828	1.1297
6.88805	0.953642	1.0289	1.08683	0.938205	0.915793	0.977771	0.876316	0.846104	0.854518	0.982011	1.0011	0.933996	0.905652	0.849263	1.15125
6.96718	0.983827	0.988822	1.0729	0.944203	0.849812	0.938923	0.909345	0.868664	0.863073	1.01883	0.986847	0.948899	0.910052	0.914695	1.17143
7.0463	0.968673	1.01112	1.06118	0.936585	0.893289	1.01906	0.899265	0.850759	0.851667	1.06098	0.953207	0.954188	0.904907	0.874769	1.185
7.12543	0.956712	1.0245	1.07459	0.947544	0.899731	0.979336	0.896344	0.854827	0.804816	1.01751	0.954392	0.91171	0.932965	0.859333	1.15345
7.2046	0.978711	1.01772	1.04575	0.939811	0.873302	0.983706	0.888073	0.889166	0.829805	1.03305	1.04405	0.96971	0.910416	0.854965	1.1939
7.2838	0.938994	0.989178	1.04984	0.930542	0.908925	0.954334	0.892831	0.814516	0.806223	1.02449	0.971564	0.914035	0.903203	0.858089	1.19116
7.36305	0.969169	1.00606	1.07684	0.937575	0.839181	0.972677	0.829154	0.850124	0.821751	1.00053	0.962553	0.891883	0.901214	0.881628	1.14928
7.44227	0.920758	1.03151	1.08498	0.981071	0.866113	0.985458	0.878218	0.816025	0.834363	1.04268	0.950237	0.911927	0.911336	0.894274	1.16469
7.52138	0.968804	1.01296	1.04913	0.956491	0.883421	0.980973	0.857694	0.823733	0.855938	1.01136	0.957998	0.917087	0.917741	0.908433	1.14286
7.60052	0.959729	1.01249	1.05989	0.944633	0.848943	0.983852	0.869289	0.889166	0.798719	0.948704	0.978673	0.876883	0.90549	0.882142	1.14833
7.67968	0.970598	0.999314	1.03597	0.913735	0.878715	0.965561	0.904339	0.855991	0.813727	1.00598	0.979858	0.892958	0.895398	0.893231	1.18143
7.75885	0.945421	0.99453	1.05437	0.943129	0.860339	0.981279	0.873732	0.883347	0.809368	0.997773	0.985782	0.948802	0.875567	0.865361	1.17689
7.83805	0.926924	1.00838	1.05315	0.935588	0.88518	0.959759	0.855894	0.910091	0.845488	1.01169	0.982039	0.909767	0.894598	0.875712	1.1313
7.9173	0.978738	1.02474	1.06725	0.942745	0.845447	0.960886	0.885275	0.851299	0.805285	1.04408	1.00764	0.925034	0.888294	0.893889	1.14799
7.99652	0.942944	0.992865	1.05243	0.930903	0.8161	0.967683	0.850297	0.83563	0.794029	1.01027	0.957998	0.888998	0.896623	0.882774	1.14575
8.07577	0.927265	1.0088	1.05129	0.926828	0.831561	0.926336	0.862334	0.87212	0.837177	0.928947	0.94503	0.900404	0.89752	0.88936	1.14831
8.15485	0.924228	0.983351	1.02979	0.906777	0.87093	0.979825	0.817152	0.898332	0.840332	1.00935	1.04478	0.921597	0.901671	0.850052	1.13258
8.23397	0.956234	0.995838	1.04103	0.941009	0.846604	0.989411	0.829584	0.8752	0.816022	1.01225	0.939573	0.938266	0.90382	0.847784	1.15538
8.3131	0.961485	0.98894	1.05352	0.927902	0.839311	0.960253	0.86299	0.874424	0.810913	0.969668	0.934834	0.932842	0.869998	0.862005	1.13708
8.3923	0.968673	1.00963	1.08686	0.948503	0.862067	0.976794	0.845747	0.905239	0.802715	1.03991	1.03132	0.933419	0.905541	0.845009	1.17137
8.47147	0.946905	1.00488	1.05563	0.926398	0.839865	0.952632	0.865511	0.875224	0.815134	0.971834	0.974827	0.919846	0.910807	0.905889	1.16083
8.55072	0.934026	0.987751	1.04522	0.921812	0.85619	0.959376	0.840828	0.851923	0.860286	0.989765	0.921801	0.90919	0.896443	0.904238	1.16683
8.62985	0.933429	0.989773	1.03863	0.947903	0.879827	0.966227	0.842585	0.883047	0.799388	0.999987	0.914726	0.927476	0.899359	0.860637	1.15762
8.70897	0.958227	1.01819	1.03772	0.934889	0.893477	0.926412	0.829935	0.830134	0.816497	0.907957	0.950786	0.928804	0.890447	0.89277	1.14346
8.78827	0.911392	1.00642	1.04214	0.928321	0.790258	0.913785	0.859157	0.851382	0.799657	0.970751	0.990521	0.896293	0.907501	0.850003	1.17175
8.86747	0.951095	0.996076	1.05201	0.930052	0.846741	0.988328	0.852072	0.787913	0.797781	1.01737	0.989336	0.929381	0.886179	0.861384	1.17397
8.94663	0.945314	0.998454	1.04895	0.914092	0.776152	0.970086	0.792339	0.85953	0.809975	1.011	0.978433	0.889522	0.87331	0.898924	1.15281
9.02593	0.906167	0.983946	1.05243	0.936849	0.845729	0.919615	0.81927	0.843776	0.874023	1.00217	1.01209	0.916024	0.896443	0.911789	1.13276
9.10505	0.93482	0.983575	1.02352	0.931374	0.804339	0.963218	0.821273	0.869816	0.802246	0.965248	0.980837	0.91694	0.891984	0.850817	1.16813
9.18418	0.900206	0.98573	1.05065	0.896089	0.805989	0.911871	0.846097	0.874424	0.81127	0.955323	0.94503	0.905319	0.906864	0.88438	1.15506
9.26338	0.984875	0.980735	1.04203	0.947121	0.860766	0.95603	0.797831	0.848432	0.820775	0.969127	0.972423	0.924528	0.897058	0.868465	1.14831
9.34252	0.952081	1.00036	1.06064	0.957965	0.820089	0.946116	0.836475	0.826901	0.831385	0.997773	0.909986	0.895538	0.875587	0.874416	1.17111
9.42163	0.932729	1.00916	1.07172	0.93206	0.829111	0.969498	0.838294	0.847098	0.793091	0.984445	0.996499	0.903268	0.876608	0.858089	1.16715
9.50077	0.949584	0.989059	1.04331	0.941615	0.763154	0.946025	0.847504	0.905314	0.826003	0.949571	1.01777	0.937681	0.880452	0.910301	1.16437
9.57985	0.955671	0.998454	1.05371	0.942033	0.788911	0.938065	0.830638	0.80309	0.776207	0.997241	0.950786	0.88093	0.887288	0.879409	1.19101
9.65905	0.960409	0.991683	1.04732	0.934453	0.801201	0.948956	0.835607	0.794896	0.806042	0.980803	0.954976	0.89419	0.836634	0.8459	1.14831
9.73818	0.972382	0.994768	1.04235	0.927487	0.843657	0.925371	0.85245	0.815668	0.844238	0.952055	1.00014	0.935727	0.883111	0.893135	1.21128
9.8173	0.983311	0.983589	1.03165	0.92868	0.825588	0.958501	0.821854	0.784421	0.788932	0.969313	0.980075	0.902413	0.879689	0.828919	1.18074
9.89652	0.940514	1.00654	1.0681	0.931882	0.842025	0.9071	0.826592	0.811189	0.786556	1.01352	0.9606	0.915869	0.887147	0.888286	1.17047
9.97563	0.937714	0.992984	1.03735	0.944849	0.851036	0.973024	0.798932	0.834101	0.803665	1.00543	0.927725	0.9274	0.862462	0.87672	1.18175
10.0548	0.944636	1.02664	1.07759	0.926773	0.81167	0.936746	0.812522	0.788018	0.814121	0.997241	0.914726	0.879212	0.857589	0.882183	1.18013
10.134	0.954158	0.989892	1.04129	0.914092	0.84837	0.881743	0.813421	0.843069	0.867676	0.973353	0.91975	0.897999	0.875198	0.910107	1.15377
10.2132	0.929801	1.0025	1.06725	0.931485	0.78471	0.925732	0.8228	0.839541	0.821751	0.973296	0.914836	0.925606	0.880092	0.866093	1.18106
10.2924	0.976223	0.992865	1.04501	0.90534	0.81749	0.919164	0.83071	0.839121	0.822201	0.936583	0.937564	0.89419	0.871146	0.911429	1.17239
10.3715	0.940341	1.0195	1.07416	0.948503	0.776395	0.924111	0.81489	0.870545	0.813646	0.95291	0.928178	0.939858	0.874345	0.926417	1.24118
10.4507	0.96253	0.98894	1.05906	0.929987	0.821079	0.910456	0.820444	0.816396	0.799657	0.949165	0.93919	0.914035	0.872066	0.85888	1.19506
10.5299	0.907086	0.991557	1.04469	0.93731	0.769926	0.921992	0.825114	0.7658	0.789883	0.96676	0.920499	0.923612	0.863044	0.916341	1.19486
10.6091	0.94224	0.998216	1.05105	0.920164	0.819667	0.92914	0.812872	0.764636	0.80224	0.981899	0.916995	0.89754	0.864792	0.880464	1.185
10.6884	0.97222	0.995957	1.04235	0.933024	0.842538	0.906062	0.80621	0.789171	0.803878	0.943885	0.944313	0.88435	0.85056	0.854706	1.19084
10.7675	0.908427	1.0107	1.06853	0.938741	0.789774	0.951398	0.832044	0.767281	0.80441	0.988474	0.983241	0.900089	0.860758	0.855551	1.20017
10.8466	0.970288	1.00963	1.04778	0.941076	0.809836	0.930958	0.825016	0.801915	0.812789	0.948933	0.959716	0.924843	0.861789	0.882223	1.20998
10.9258	0.963963	1.01843	1.04841	0.928859	0.810898	0.931268	0.836919	0.803189	0.770397	0.964365	0.886623	0.893197	0.8598	0.862005	1.17592
11.005	0.936396	1.03532	1.0632	0.916975	0.758428	0.976423	0.785589	0.786749	0.811745	0.999984	0.931013	0.827089	0.887064	0.852222	1.1756
11.0842	0.953642	1.01415	1.05522	0.915143	0.816124	0.875431	0.816799	0.799539	0.784649	0.97058	0.89455	0.883782	0.856528	0.923574	1.16758
11.1633	0.955204	1.03306	1.06906	0.924759	0.762691	0.94278	0.801769	0.78075	0.796374	1.00611	0.932756	0.907643	0.871146	0.864983	1.18973
11.2424	0.902332	1.02545	1.05916	0.916771	0.761743	0.953851	0.796907	0.827783	0.787982	0.984346	0.939155	0.894018	0.868458	0.833476	1.21303
11.3216	0.946323	1.03912	1.06277	0.930636	0.822365	0.931094	0.810073	0.836014	0.814665	0.971834	0.921938	0.845418	0.878049	0.854733	1.16131
11.4008	0.932338	1.03389	1.07098	0.918021	0.741283	0.928572	0.777618	0.815668	0.779959	0.990783	0.934834	0.905319	0.870306	0.896845	1.20417
11.4799	0.876236	1.03496	1.04022	0.909266	0.736259	0.895376	0.792549	0.807698	0.812117	0.948242	0.906133	0.883221	0.855431	0.844249	1.20998
11.559	0.929283	1.06148	1.0762	0.927063	0.778613	0.938508	0.782441	0.844244	0.820299	1.00108	0.947867	0.91816	0.8578	0.885442	1.18427
11.6382	0.921889	1.03044	1.04352	0.90409	0.797359	0.913303	0.782149	0.811321	0.778952	0.947379	0.953207	0.907062	0.865537	0.853332	1.12488
11.7173	0.956725	1.06814	1.07759	0.923066	0.796679	0.878748	0.786366	0.7658	0.831055	0.92518	0.917062	0.902413	0.871841	0.890589	1.18532
11.7965	0.966599	1.04352	1.06874	0.920632	0.737478	0.964014	0.798444	0.830134	0.834756	0.992107	0.983241	0.83146	0.843353	0.866648	1.21156
11.8756	0.918552	1.06648	1.07906	0.923113	0.799728	0.88547	0.796083	0.773041	0.775028	0.940955	0.972087	0.904737	0.861119	0.876854	1.19246
11.9548	0.949423	1.05839	1.07227	0.93703	0.756893	0.974966	0.771618	0.824255	0.834473	1.02667	0.939556	0.904414	0.842022	0.903399	1.22815
12.034	0.958825	1.04436	1.0664	0.912497	0.825893	0.91573	0.803583	0.779766	0.803929	0.949331	0.890127	0.87746	0.863508	0.855806	1.20739
12.1132	0.941935	1.0513	1.05959	0.930903	0.808871	0.913791	0.763852	0.789983	0.79574	0.961941	0.960075	0.887343	0.849057	0.864429	1.20128
12.1924	0.899873	1.06612	1.06704	0.925776	0.776129	0.935769	0.783841	0.793732	0.755664	0.978198	0.916995	0.925606	0.843381	0.868158	1.21124
12.2716	0.925932	1.0792	1.09619	0.921198	0.776635	0.968003	0.793984	0.791259	0.798913	0.959866	0.921938	0.913683	0.866529	0.816731	1.18331
12.3508	0.972436	1.04935	1.06618	0.918079	0.725485	0.948058	0.775853	0.785318	0.784661	0.979955	0.853915	0.86813	0.868465	0.853614	1.23823
12.4299	0.901882	1.0591	1.06533	0.916283	0.808525	0.918996	0.755028	0.800715	0.794922	0.968586	0.88981	0.871691	0.857019	0.824986	1.21541
12.5091	0.941722	1.06191	1.07608	0.921713	0.76254	0.967836	0.799366	0.801879	0.772455	0.970389	0.892464	0.906481	0.851732	0.909741	1.21541
12.5883	0.935813	1.05863	1.07709	0.940634	0.756562	0.918187	0.778677	0.798387	0.777145	0.959736	0.948535	0.904737	0.862796	0.840571	1.19518
12.6675	0.973691	1.04543	1.06949	0.914109	0.794398	0.929908	0.790776	0.763825	0.792734	0.984904	0.981844	0.835347	0.856113	0.867758	1.22937
12.7466	0.910878	1.05934	1.07237	0.908914	0.766027	0.906661	0.75931	0.753706	0.805374	0.938464	1.00014	0.852502	0.848058	0.871949	1.16597
12.8259	0.919286	1.05822	1.07675	0.930362	0.75153	0.945426	0.772311	0.756057	0.794434	0.976019	0.919431	0.869784	0.865826	0.853605	1.20414
12.905	0.957335	1.06267	1.0864	0.936046	0.75068	0.979033	0.80621	0.74424	0.754632	1.01796	0.944507	0.913454	0.831262	0.884357	1.21907
12.9841	0.903586	1.05297	1.06363	0.924581	0.755693	0.966003	0.788474	0.789076	0.802497	0.992717	0.948535	0.870454	0.844301	0.847229	1.23756
13.0633	0.948368	1.05256	1.0681	0.933171	0.730476	0.886581	0.763878	0.809307	0.80152	0.955867	0.874408	0.908036	0.858464	0.831239	1.20128
13.1425	0.942517	1.04876	1.05906	0.904102	0.756562	0.913303	0.79915	0.740196	0.75804	0.983745	0.879868	0.898229	0.847983	0.860886	1.20868
13.2217	0.920899	1.06208	1.08151	0.898077	0.734671	0.926489	0.774868	0.786506	0.754714	0.962173	0.936716	0.878037	0.838013	0.869399	1.20867
13.3009	0.941773	1.04567	1.06746	0.907486	0.730023	0.962142	0.778284	0.739559	0.79248	0.979581	0.945978	0.939099	0.866016	0.882142	1.22913
13.3801	0.899923	1.04164	1.06565	0.911441	0.738114	0.940818	0.78454	0.83997	0.74901	0.975872	0.929398	0.919264	0.863353	0.864801	1.1837
13.4593	0.955191	1.05702	1.07821	0.91427	0.742467	0.960747	0.779429	0.841893	0.78513	0.937686	0.899473	0.888998	0.842792	0.892253	1.22632
13.5385	0.920704	1.05791	1.08161	0.929452	0.734651	0.927466	0.785663	0.773947	0.754238	0.986196	0.876777	0.885512	0.832819	0.836273	1.22311
13.6177	0.908231	1.03449	1.0814	0.914647	0.743596	0.93148	0.750174	0.759981	0.765394	0.984189	0.970867	0.870369	0.844471	0.901394	1.2142
13.697	0.91218	1.06101	1.07246	0.934327	0.743789	0.945049	0.769851	0.779954	0.82373	0.93517	0.926746	0.881503	0.843101	0.862005	1.20867
13.7761	0.963012	1.03496	1.06427	0.918557	0.738743	0.915222	0.761381	0.786381	0.773101	0.941352	0.913524	0.892611	0.838011	0.845564	1.21734
13.8553	0.892511	1.0679	1.08068	0.90981	0.698106	0.920982	0.734363	0.728557	0.731426	0.94617	0.955544	0.886143	0.850744	0.805507	1.20609
13.9345	0.941403	1.04531	1.06023	0.916617	0.704158	0.900896	0.782501	0.733213	0.771174	0.941674	0.873858	0.895538	0.855763	0.843592	1.20642
14.0138	0.90367	1.04534	1.06767	0.919304	0.73132	0.977824	0.725778	0.791404	0.764694	0.987054	0.950132	0.880357	0.842602	0.841308	1.18716
14.093	0.92476	1.05102	1.0781	0.929809	0.704055	0.912326	0.735768	0.789894	0.745163	0.989926	0.888282	0.902994	0.849977	0.827188	1.23068
14.1723	0.952074	1.04293	1.06406	0.890746	0.727757	0.953851	0.757498	0.769291	0.790358	0.996119	0.888959	0.902712	0.831876	0.814019	1.23467
14.2514	0.885525	1.0503	1.06863	0.929809	0.728226	0.965379	0.749733	0.717255	0.760892	0.962492	0.922986	0.902267	0.831247	0.890506	1.22913
14.3306	0.912714	1.04031	1.05424	0.911413	0.718241	0.973376	0.741039	0.729721	0.766357	0.953121	0.928178	0.852654	0.844761	0.870955	1.18331
14.4098	0.914953	1.05458	1.07323	0.922974	0.735008	0.906545	0.739496	0.718083	0.747128	0.933253	0.915877	0.896708	0.846428	0.830306	1.24347
14.4889	0.9579	1.06005	1.07748	0.907294	0.668892	0.932239	0.748769	0.757233	0.771484	0.94063	0.837561	0.886143	0.842908	0.838041	1.20771
14.5681	0.934126	1.06065	1.09288	0.927844	0.682203	0.904131	0.761268	0.734231	0.786106	0.949876	0.926746	0.892535	0.84003	0.903669	1.22472
14.6472	0.942467	1.05458	1.07193	0.9182	0.725487	0.940024	0.75341	0.770737	0.786525	0.976564	0.906398	0.900977	0.832016	0.883229	1.25843
14.7264	0.909396	1.04186	1.07342	0.911413	0.716758	0.982735	0.751415	0.776046	0.76495	0.977653	1.01965	0.894859	0.814948	0.883229	1.25541
14.8056	0.914967	1.06993	1.09042	0.925344	0.740298	0.904614	0.753969	0.753456	0.762793	0.967653	0.862092	0.854208	0.829441	0.852777	1.22986
14.8848	0.884791	1.03163	1.07002	0.901054	0.731939	0.938013	0.735614	0.78075	0.769171	0.97414	0.898104	0.87746	0.847108	0.857771	1.22231
14.964	0.907199	1.05732	1.08672	0.922528	0.718374	0.900604	0.762053	0.734376	0.775625	1.01495	0.867933	0.927145	0.826119	0.869422	1.24205
15.0431	0.922245	1.06588	1.08949	0.939188	0.698756	0.898651	0.7627	0.779574	0.734566	0.947517	0.897686	0.896498	0.838321	0.838351	1.18909
15.1223	0.933862	1.07314	1.07544	0.926344	0.746094	0.935411	0.726592	0.743088	0.771656	0.96785	0.886709	0.909585	0.821407	0.870666	1.22783
15.2014	0.931191	1.04079	1.06193	0.900362	0.723244	0.925585	0.73279	0.699618	0.764219	0.93517	0.893632	0.876846	0.84921	0.918761	1.1863
15.2806	0.878196	1.06267	1.06331	0.911927	0.70744	0.927383	0.749213	0.72431	0.773249	0.973579	0.865596	0.866967	0.814124	0.871822	1.22087
15.3598	0.957418	1.04543	1.06	0.908734	0.706912	0.905488	0.745255	0.714346	0.787598	0.968327	0.899289	0.906882	0.825768	0.858471	1.19647
15.4389	0.901814	1.02818	1.05661	0.888609	0.733648	0.877582	0.737877	0.763933	0.792101	0.959736	0.840047	0.864445	0.831078	0.870405	1.20417
15.518	0.921468	1.02902	1.06501	0.920595	0.691167	0.872509	0.722906	0.771343	0.803223	0.939528	0.92891	0.91694	0.815515	0.901841	1.22281
15.5972	0.932414	1.04079	1.07193	0.912663	0.739671	0.911326	0.748321	0.721958	0.810672	0.976534	0.920616	0.897406	0.845875	0.866093	1.25758
15.6764	0.933072	1.0446	1.07279	0.909459	0.693362	0.890266	0.728554	0.793732	0.827637	0.973296	0.888959	0.845468	0.835103	0.870798	1.21734
15.7555	0.939338	1.0509	1.05563	0.9182	0.688333	0.930411	0.718912	0.761145	0.774546	0.974302	0.85782	0.878037	0.834193	0.861445	1.21477
15.8347	0.899842	1.06755	1.0781	0.907302	0.693207	0.849727	0.738437	0.749002	0.754797	0.941515	0.8948	0.807698	0.823923	0.837951	1.22394
15.9139	0.911601	1.03794	1.07993	0.920379	0.688786	0.914268	0.711611	0.686759	0.796875	0.962721	0.894292	0.883229	0.816486	0.865566	1.2251
15.9931	0.941311	1.04115	1.06203	0.912676	0.708966	0.894852	0.719376	0.718083	0.794777	0.966557	0.845738	0.851718	0.819297	0.886617	1.25476
16.0723	0.929697	1.04245	1.0499	0.896767	0.664913	0.904077	0.725883	0.731855	0.761059	0.97779	0.912322	0.858189	0.829095	0.864793	1.2275
16.1514	0.918189	1.04234	1.07919	0.931843	0.690491	0.93431	0.74938	0.76237	0.749961	0.973517	0.870269	0.924804	0.8272	0.835154	1.22815
16.2307	0.927615	1.01498	1.06682	0.905162	0.730959	0.908907	0.728926	0.785453	0.775991	0.969107	0.853081	0.883238	0.826608	0.87694	1.22653
16.3098	0.888388	1.03496	1.07193	0.907305	0.674989	0.922749	0.709846	0.689084	0.803665	1.00332	0.901504	0.946344	0.818902	0.818932	1.23921
16.3891	0.913028	1.04638	1.07448	0.922935	0.705716	0.926898	0.705551	0.713428	0.750911	0.942796	0.913507	0.915296	0.81541	0.829648	1.23237
16.4683	0.900314	1.03532	1.07023	0.893952	0.697893	0.901235	0.73879	0.749002	0.819824	0.955585	0.859005	0.871765	0.826219	0.871253	1.22296
16.5474	0.901233	1.03651	1.05916	0.900006	0.713822	0.895442	0.672613	0.706905	0.772298	0.946063	0.89218	0.865922	0.820093	0.861445	1.23335
16.6266	0.908809	1.04531	1.05968	0.90891	0.71863	0.90165	0.716553	0.726662	0.783698	0.965126	0.896466	0.89544	0.800648	0.879905	1.19872
16.7058	0.940456	1.03924	1.06426	0.919696	0.689793	0.881443	0.735222	0.709677	0.747585	0.956694	0.852747	0.907459	0.818193	0.813473	1.23788
16.785	0.927034	1.06457	1.07515	0.904234	0.670218	0.913303	0.75567	0.708772	0.812117	0.932992	0.877962	0.916274	0.813507	0.881673	1.25136
16.8642	0.90323	1.06279	1.08885	0.921991	0.686763	0.871306	0.710118	0.664547	0.79416	0.958082	0.943862	0.898113	0.815462	0.85999	1.24081
16.9433	0.911999	1.05375	1.06203	0.905357	0.681056	0.896125	0.715494	0.725486	0.802246	0.956957	0.92086	0.846308	0.795267	0.899734	1.23497
17.0226	0.926257	1.01724	1.05927	0.912294	0.701592	0.906916	0.728365	0.700105	0.794434	0.954771	0.908768	0.856873	0.79414	0.853332	1.24405
17.1017	0.923444	1.04008	1.06842	0.930296	0.692703	0.877099	0.754322	0.682004	0.814526	0.975324	0.880332	0.90169	0.808183	0.927679	1.27897
17.1808	0.918675	1.03722	1.07576	0.927308	0.689137	0.906465	0.717727	0.697401	0.812893	0.965337	0.912322	0.924804	0.839097	0.917692	1.26158
17.26	0.901233	1.03889	1.0665	0.894445	0.672684	0.913303	0.705551	0.67153	0.776207	0.973907	0.846212	0.898113	0.814696	0.851667	1.26028
17.3392	0.90419	1.03425	1.07948	0.917102	0.686783	0.921557	0.708989	0.703145	0.828854	0.925367	0.942814	0.904318	0.796553	0.915705	1.26125
17.4184	0.889007	1.05476	1.05201	0.915163	0.626528	0.890836	0.71267	0.707848	0.814526	0.945285	0.928676	0.883782	0.808322	0.896765	1.27358
17.4976	0.904998	1.04971	1.0697	0.917814	0.677032	0.890266	0.712929	0.69146	0.785605	0.917693	0.89218	0.915778	0.800187	0.906596	1.25811
17.5768	0.90428	1.04662	1.06224	0.922212	0.657972	0.868104	0.739985	0.731855	0.771986	0.969087	0.89218	0.934754	0.815817	0.881537	1.24806
17.656	0.890443	1.03092	1.06565	0.901054	0.693183	0.921806	0.70759	0.701969	0.789883	0.927654	0.885089	0.91171	0.783354	0.861654	1.24141
17.7352	0.865166	1.04341	1.07556	0.943771	0.693455	0.904354	0.729074	0.694039	0.800814	0.926312	0.895494	0.925974	0.820051	0.904661	1.27618
17.8143	0.886557	1.03068	1.06469	0.922794	0.686453	0.916216	0.7162	0.731855	0.777051	0.95779	0.901659	0.891441	0.802884	0.847868	1.23724
17.8934	0.909006	1.03698	1.07375	0.939005	0.682684	0.934428	0.70561	0.679579	0.778952	0.973242	0.947693	0.855915	0.793932	0.886049	1.26969
17.9727	0.908156	1.02331	1.08097	0.918851	0.674942	0.88923	0.728677	0.664135	0.799863	0.929062	0.909986	0.848854	0.794703	0.902884	1.24912
18.0519	0.898745	1.04745	1.09704	0.933276	0.655966	0.9058	0.748578	0.677419	0.794498	0.950813	0.927508	0.887268	0.799635	0.859435	1.26196
18.1311	0.927566	1.04602	1.08281	0.899548	0.683461	0.945814	0.716906	0.717255	0.813965	0.968722	0.94718	0.929143	0.790111	0.907419	1.26067
18.2103	0.910958	1.03211	1.07748	0.906401	0.638895	0.891004	0.693949	0.707143	0.792734	0.913852	0.875592	0.951728	0.780659	0.855592	1.29143
18.2895	0.892457	1.03473	1.07772	0.912703	0.688165	0.945049	0.734231	0.703341	0.778001	0.934081	0.932181	0.889685	0.776222	0.851144	1.25201
18.3687	0.89404	1.03354	1.07746	0.902645	0.668232	0.952114	0.72263	0.6564	0.8223	1.02426	0.928178	0.876846	0.786412	0.85169	1.29366
18.4479	0.836528	1.03282	1.0714	0.934988	0.669678	0.929326	0.703492	0.721162	0.794922	0.944017	0.890995	0.855538	0.797786	0.856157	1.26222
18.5271	0.844894	1.05613	1.09013	0.912104	0.652535	0.882464	0.718912	0.698589	0.825052	0.876741	0.878446	0.851146	0.792733	0.873418	1.25995
18.6062	0.92581	1.00963	1.06927	0.911243	0.672249	0.891706	0.708081	0.713146	0.781328	0.983991	0.922986	0.880913	0.793103	0.850853	1.29629
18.6853	0.911816	1.02592	1.07587	0.938203	0.653956	0.907834	0.690079	0.701969	0.803665	0.958157	0.915877	0.876883	0.780523	0.919648	1.25119
18.7644	0.910155	1.03306	1.08569	0.930814	0.661819	0.894325	0.703091	0.717255	0.826086	0.987773	0.858588	0.951303	0.784042	0.847551	1.27576
18.8436	0.90533	1.03496	1.08217	0.927786	0.65968	0.915759	0.70638	0.622013	0.752287	0.975016	0.901659	0.909374	0.772971	0.874665	1.27223
18.9227	0.899554	1.03675	1.09113	0.903693	0.676878	0.87765	0.723965	0.635451	0.792368	0.931358	0.870252	0.882075	0.792453	0.873861	1.24462
19.0019	0.901952	1.03663	1.07948	0.893061	0.666035	0.898737	0.705375	0.644009	0.86141	0.954509	0.936362	0.872268	0.797881	0.875712	1.27293
19.0811	0.887476	1.04162	1.08725	0.94467	0.646583	0.876887	0.717259	0.700105	0.786525	0.944852	0.918246	0.90155	0.790892	0.872751	1.24815
19.1603	0.889007	1.0488	1.09534	0.948384	0.629155	0.877515	0.723259	0.65463	0.759322	0.952311	0.890292	0.884939	0.791336	0.822785	1.27066
19.2394	0.876291	1.01522	1.08534	0.94417	0.603612	0.923559	0.685874	0.677052	0.75557	0.953366	0.915928	0.89027	0.803716	0.894509	1.28874
19.3187	0.927566	1.03901	1.07055	0.917334	0.670292	0.923681	0.738084	0.643178	0.790923	0.959793	0.868483	0.927981	0.791884	0.821684	1.26645
19.3979	0.882332	1.02248	1.05086	0.89391	0.633971	0.885953	0.683725	0.638942	0.805091	0.894412	0.896919	0.896123	0.778187	0.860448	1.24848
19.477	0.882119	1.05142	1.08002	0.93928	0.641347	0.863975	0.7222	0.674925	0.789883	0.912295	0.847156	0.906659	0.794446	0.859767	1.25054
19.5562	0.918362	1.02224	1.07045	0.928499	0.680206	0.902924	0.699256	0.670075	0.805855	0.942796	0.897136	0.889048	0.806497	0.812878	1.28332
19.6353	0.870741	1.04081	1.08555	0.932202	0.666129	0.844356	0.659926	0.705942	0.799863	0.922643	0.918246	0.894859	0.803951	0.914474	1.26164
19.7144	0.898543	1.04127	1.07269	0.932022	0.668395	0.873003	0.684356	0.670222	0.831055	0.931358	0.920499	0.924729	0.788147	0.911392	1.29149
19.7937	0.911413	1.03365	1.08215	0.919125	0.667577	0.88186	0.726436	0.69597	0.819343	0.917741	0.899289	0.910548	0.780929	0.838195	1.27228
19.8729	0.873261	1.04281	1.07246	0.905535	0.617189	0.903592	0.686902	0.65912	0.816973	0.955605	0.922986	0.878037	0.763767	0.848101	1.2632
19.9521	0.851095	1.00214	1.07354	0.916796	0.625435	0.873254	0.67596	0.681905	0.796875	0.935873	0.921801	0.878008	0.7857	0.844104	1.26549
20.0312	0.848492	1.03199	1.07427	0.915878	0.64557	0.88058	0.731562	0.707143	0.771986	0.910654	0.887791	0.894278	0.786289	0.888802	1.2703
20.1103	0.871035	1.00559	1.07608	0.929567	0.637061	0.924956	0.694717	0.667524	0.822714	0.941185	0.936019	0.926818	0.7946	0.863345	1.26998
20.1895	0.88925	1.00428	1.06054	0.923379	0.623463	0.875965	0.680195	0.657919	0.806337	0.899098	0.8948	0.894367	0.775277	0.847551	1.2606
20.2688	0.871035	1.02937	1.09475	0.915699	0.653829	0.887867	0.70561	0.706905	0.754238	0.917645	0.904145	0.868995	0.775906	0.828442	1.27585
20.348	0.847508	1.03235	1.08204	0.905171	0.633063	0.832229	0.693609	0.675021	0.742907	0.911804	0.938021	0.883255	0.804646	0.841492	1.25444
20.4271	0.855099	1.03877	1.0996	0.921095	0.609691	0.881443	0.684155	0.693642	0.797962	0.952657	0.875592	0.894677	0.781408	0.864429	1.27994
20.5063	0.872272	1.0358	1.07938	0.934507	0.613353	0.879315	0.64716	0.650233	0.785156	0.962815	0.90765	0.839962	0.775919	0.827122	1.261
20.5854	0.852371	1.02152	1.0715	0.911243	0.629424	0.917328	0.683725	0.653442	0.808105	0.979935	0.918163	0.840559	0.767085	0.850558	1.26514
20.6646	0.884287	1.03877	1.08321	0.930702	0.619078	0.942289	0.673581	0.709024	0.786994	0.967606	0.928676	0.891813	0.79296	0.892295	1.32114
20.7438	0.863319	1.03722	1.09481	0.898582	0.635789	0.920222	0.724524	0.665711	0.802484	0.957531	0.932464	0.871114	0.772817	0.846338	1.26742
20.8229	0.874863	1.03282	1.07853	0.923379	0.606557	0.853503	0.693609	0.650233	0.812012	0.931202	0.848074	0.865224	0.7787	0.836949	1.29989
20.9021	0.835972	1.02081	1.08608	0.914468	0.61769	0.900752	0.66444	0.708772	0.812789	0.884125	0.939573	0.891813	0.74674	0.870666	1.27961
20.9812	0.872194	1.02676	1.07874	0.928201	0.667072	0.865996	0.69255	0.673963	0.799388	0.916782	0.886623	0.89027	0.778093	0.886613	1.28461
21.0603	0.893768	1.03175	1.09023	0.92191	0.654443	0.896505	0.680195	0.727103	0.808893	0.936482	0.874942	0.887305	0.769434	0.874416	1.29952
21.1395	0.895376	1.01851	1.0781	0.925753	0.650269	0.844817	0.721406	0.656112	0.773862	0.913317	0.887791	0.895637	0.77654	0.862961	1.27865
21.2188	0.873827	1.02866	1.08268	0.928855	0.626819	0.889371	0.673312	0.61731	0.79416	0.947286	0.933349	0.869961	0.768347	0.843847	1.28668
21.2979	0.870832	1.01403	1.06523	0.898316	0.589094	0.87009	0.670665	0.681931	0.751387	0.906342	0.876777	0.883246	0.789541	0.825085	1.28026
21.377	0.889293	1.01808	1.07897	0.909094	0.614417	0.897982	0.707089	0.679426	0.826755	0.957269	0.941526	0.86823	0.772815	0.866648	1.27448
21.4561	0.900782	1.02141	1.08332	0.914628	0.619835	0.851639	0.693609	0.693738	0.802734	0.93177	0.901504	0.873821	0.768983	0.84168	1.28411
21.5353	0.877394	1.02509	1.09002	0.923201	0.628488	0.880987	0.687279	0.671263	0.779427	0.943112	0.934834	0.866499	0.767254	0.828839	1.2382
21.6144	0.856821	1.01011	1.08949	0.922665	0.607441	0.840412	0.666076	0.652254	0.78418	0.886167	0.795508	0.885002	0.78896	0.839461	1.27358
21.6936	0.862269	1.02022	1.08239	0.916975	0.652718	0.887604	0.688353	0.68084	0.856934	0.95898	0.88981	0.880905	0.773588	0.879964	1.29078
21.7727	0.848935	1.0132	1.06235	0.918883	0.637845	0.887569	0.671175	0.680653	0.833793	0.936804	0.934277	0.875103	0.775899	0.897718	1.29565
21.8519	0.870787	1.0151	1.08778	0.918704	0.638034	0.879603	0.656007	0.588098	0.753694	0.915635	0.901809	0.875153	0.788266	0.853054	1.27159
21.931	0.898455	1.01415	1.05959	0.926362	0.614726	0.906878	0.694677	0.604028	0.797185	0.914009	0.908768	0.888514	0.754981	0.864612	1.29398
22.0102	0.851921	1.01903	1.08917	0.942567	0.61998	0.887719	0.680493	0.599372	0.818874	0.909027	0.851579	0.894104	0.76058	0.901047	1.28218
22.0894	0.863303	1.02924	1.07385	0.941174	0.624796	0.879315	0.678559	0.646313	0.847656	0.948711	0.926746	0.882075	0.76707	0.925026	1.27705
22.1685	0.87345	1.03139	1.09619	0.912814	0.621987	0.875388	0.658706	0.652254	0.730713	0.91603	0.904145	0.861884	0.767128	0.855806	1.25618
22.2477	0.834974	1.02018	1.08772	0.921673	0.590426	0.891325	0.656359	0.652254	0.79356	0.94617	0.896919	0.849192	0.773432	0.852782	1.28851
22.3269	0.885448	1.0201	1.08804	0.925677	0.584059	0.879995	0.672337	0.656718	0.781835	0.91992	0.88107	0.863615	0.754321	0.87189	1.26067
22.406	0.865166	1.00345	1.05459	0.926594	0.597272	0.885953	0.66177	0.633245	0.787932	0.941706	0.832938	0.855151	0.770664	0.887727	1.26388
22.4853	0.869028	1.00904	1.08015	0.913049	0.606945	0.848619	0.67596	0.641864	0.758384	0.929538	0.890127	0.898113	0.764936	0.822785	1.261
22.5645	0.851698	1.01684	1.07831	0.926648	0.599653	0.901164	0.639359	0.627892	0.755189	0.951467	0.886623	0.874521	0.753383	0.832803	1.25907
22.6437	0.891402	1.01035	1.06725	0.917458	0.604496	0.848408	0.664311	0.657006	0.764219	0.945093	0.851896	0.88496	0.771587	0.829939	1.28007
22.7229	0.888001	0.991795	1.05203	0.898404	0.636327	0.839874	0.675061	0.66032	0.815489	0.90464	0.876777	0.878037	0.76975	0.882809	1.26003
22.8021	0.893216	1.00297	1.06395	0.884952	0.609939	0.892302	0.662546	0.643078	0.787982	0.931202	0.904028	0.871902	0.757133	0.871216	1.28364
22.8813	0.89404	1.01379	1.06214	0.913424	0.613138	0.825931	0.672263	0.653442	0.785625	0.889658	0.827048	0.911557	0.759747	0.911429	1.28186
22.9605	0.883929	1.00951	1.0664	0.908917	0.613667	0.875916	0.68549	0.661758	0.7748	0.97779	0.855083	0.885002	0.772817	0.874769	1.2703
23.0397	0.873285	1.01748	1.07396	0.90766	0.604353	0.894143	0.67596	0.604731	0.783229	0.946831	0.853915	0.896498	0.760425	0.847551	1.27961
23.1189	0.860397	1.01665	1.07311	0.924727	0.632108	0.862021	0.631763	0.642002	0.805962	0.920874	0.862092	0.910171	0.75375	0.890998	1.2764
23.198	0.865044	1.0176	1.0747	0.931595	0.596417	0.845457	0.650545	0.620321	0.79574	0.922643	0.861096	0.81907	0.765762	0.893231	1.29013
23.2772	0.870037	1.02022	1.06821	0.893816	0.590704	0.819897	0.686494	0.595226	0.798148	0.930268	0.857419	0.840287	0.754121	0.882738	1.26485
23.3564	0.855763	1.01946	1.08778	0.91354	0.591549	0.923985	0.664664	0.649515	0.761842	0.908495	0.883886	0.891306	0.759132	0.858471	1.27293
23.4356	0.899603	1.01927	1.09432	0.933917	0.648766	0.869578	0.658972	0.622552	0.802965	0.932866	0.845738	0.887929	0.775163	0.870798	1.26255
23.5148	0.886931	1.00666	1.08183	0.926896	0.572636	0.872035	0.676519	0.684332	0.786056	0.973472	0.90765	0.890211	0.761228	0.873418	1.30415
23.5939	0.851008	0.997741	1.05639	0.923603	0.590737	0.846976	0.654953	0.605191	0.796843	0.902491	0.895968	0.864569	0.763965	0.830848	1.26514
23.673	0.828218	1.01261	1.07257	0.918914	0.608186	0.872035	0.682886	0.636309	0.756977	0.927763	0.859005	0.919574	0.73675	0.832581	1.32258
23.7522	0.835497	0.997146	1.07257	0.928737	0.625208	0.845545	0.648129	0.626716	0.780762	0.952885	0.883886	0.896123	0.762387	0.838906	1.31447
23.8314	0.904242	1.00202	1.06459	0.928082	0.600191	0.887906	0.659521	0.61143	0.792153	0.9658	0.849526	0.865922	0.73303	0.921858	1.31803
23.9106	0.870512	1.00499	1.07246	0.943232	0.614825	0.888592	0.700315	0.627304	0.819343	0.923353	0.866765	0.884469	0.741297	0.863533	1.30798
23.9898	0.880616	0.998216	1.07299	0.913184	0.614063	0.86339	0.658818	0.678391	0.806337	0.888202	0.870853	0.895047	0.758911	0.820583	1.29792
24.069	0.899946	1.02902	1.07512	0.929452	0.588636	0.862806	0.661278	0.624928	0.775269	0.967806	0.887791	0.848039	0.752471	0.870532	1.30112
24.1482	0.876575	1.00071	1.06512	0.943053	0.60124	0.840713	0.663738	0.615423	0.803447	0.927871	0.835308	0.896602	0.749138	0.880191	1.28753
24.2274	0.856856	0.997027	1.0565	0.92713	0.629688	0.891063	0.667969	0.599397	0.805091	0.923437	0.897898	0.886173	0.746434	0.889951	1.30144
24.3066	0.867579	0.990249	1.07395	0.923513	0.573222	0.895338	0.653016	0.609483	0.783698	0.942796	0.872038	0.854184	0.733359	0.806274	1.29792
24.3856	0.90286	1.0157	1.08374	0.922129	0.59051	0.894852	0.648933	0.601492	0.793685	0.951168	0.897136	0.868807	0.737729	0.881583	1.31653
24.4649	0.865557	0.999286	1.07289	0.924987	0.56878	0.875606	0.677944	0.585884	0.779959	0.963924	0.892464	0.884367	0.752416	0.878371	1.31891
24.5441	0.84494	0.979308	1.06863	0.919157	0.573391	0.885627	0.647079	0.623012	0.804616	0.940617	0.960216	0.910171	0.757095	0.846119	1.32582
24.6232	0.892399	0.997265	1.05937	0.929937	0.627695	0.870069	0.674819	0.640373	0.800126	0.920046	0.844787	0.881481	0.745402	0.882263	1.29085
24.7024	0.890728	1.00761	1.07214	0.93041	0.594076	0.881179	0.658191	0.665936	0.792153	0.972281	0.841065	0.846885	0.745513	0.865512	1.29374
24.7815	0.881153	0.997622	1.07257	0.904447	0.587044	0.905845	0.6612	0.62968	0.787463	0.953386	0.851896	0.876846	0.756553	0.904647	1.30798
24.8606	0.897798	0.999405	1.05757	0.896231	0.58589	0.839764	0.654953	0.687823	0.791887	0.917243	0.850411	0.839657	0.727149	0.862764	1.29374
24.9398	0.861987	0.987157	1.04948	0.936944	0.596492	0.855523	0.642532	0.628518	0.808893	0.916147	0.834056	0.826693	0.724495	0.837495	1.32252
25.019	0.869718	1.00285	1.07619	0.908376	0.559851	0.893651	0.667969	0.634743	0.768496	0.913384	0.84457	0.849535	0.732238	0.879533	1.27223
25.0982	0.892429	0.996076	1.05778	0.916188	0.57975	0.896599	0.656734	0.591887	0.794498	0.974069	0.848074	0.862739	0.740521	0.867914	1.29117
25.1774	0.876821	0.980616	1.06789	0.897722	0.585643	0.891939	0.668657	0.602024	0.790442	0.944429	0.882701	0.855155	0.735478	0.901047	1.30883
25.2566	0.873628	0.983933	1.05118	0.903018	0.548839	0.859893	0.640196	0.607107	0.807467	0.906815	0.912322	0.888852	0.74207	0.885539	1.29631
25.3356	0.882443	1.00392	1.05629	0.903937	0.57106	0.880489	0.660782	0.634743	0.773393	0.923818	0.848341	0.865805	0.740527	0.844592	1.30084
25.4149	0.857852	0.992151	1.06214	0.912992	0.57278	0.841508	0.645387	0.626716	0.80441	0.907406	0.860636	0.883221	0.740834	0.89482	1.2809
25.494	0.858063	1.00535	1.06235	0.904636	0.538769	0.862806	0.669959	0.570276	0.768702	0.893614	0.885455	0.89027	0.736044	0.846776	1.28539
25.5732	0.863433	1.00166	1.07087	0.922434	0.578847	0.827876	0.632543	0.61143	0.791215	0.91661	0.901809	0.869104	0.740449	0.887177	1.2898
25.6525	0.847861	0.985254	1.07353	0.913006	0.581312	0.872766	0.656193	0.621364	0.804141	0.897589	0.909953	0.849769	0.735054	0.847229	1.29143
25.7317	0.841355	0.993103	1.06512	0.913377	0.549033	0.864665	0.649642	0.611859	0.803409	0.913407	0.851896	0.821361	0.727547	0.868614	1.28764
25.8109	0.824235	0.994411	1.07331	0.900719	0.559033	0.841378	0.606816	0.684332	0.760729	0.88256	0.846906	0.862601	0.753396	0.831798	1.29954
25.8901	0.819536	0.997883	1.06257	0.908734	0.549998	0.907768	0.647515	0.627904	0.810319	0.906284	0.89309	0.860419	0.747539	0.860309	1.26453
25.9692	0.838714	0.999049	1.07448	0.940525	0.543779	0.857466	0.623401	0.620837	0.827049	0.969107	0.915981	0.886792	0.722139	0.89277	1.31803
26.0484	0.895928	0.999286	1.0698	0.911432	0.567796	0.869318	0.630778	0.621485	0.78707	0.903544	0.885455	0.876808	0.738825	0.86643	1.27223
26.1277	0.837688	0.989297	1.06533	0.905171	0.581152	0.839015	0.642073	0.596145	0.800126	0.927986	0.837561	0.855151	0.74199	0.868762	1.30382
26.2069	0.850645	0.982757	1.05352	0.906773	0.568455	0.826935	0.623012	0.658194	0.787463	0.864362	0.835225	0.845991	0.747941	0.873418	1.2752
26.286	0.861219	0.988465	1.05405	0.900918	0.580218	0.9063	0.629075	0.637299	0.810319	0.919982	0.825879	0.854384	0.731564	0.854419	1.30798
26.3651	0.864771	0.99227	1.06404	0.915184	0.553798	0.837954	0.652834	0.619816	0.791309	0.87817	0.860924	0.841128	0.742292	0.878987	1.27063
26.4442	0.856552	0.990605	1.05746	0.906595	0.547878	0.871295	0.649683	0.662721	0.787463	0.897119	0.845972	0.840518	0.743162	0.812381	1.26164
26.5234	0.85245	0.999286	1.06108	0.898255	0.583021	0.889721	0.603653	0.66032	0.768233	0.90358	0.922836	0.824635	0.755314	0.854398	1.28122
26.6026	0.82336	0.98454	1.04575	0.908198	0.562347	0.837392	0.638685	0.622552	0.780428	0.896196	0.860924	0.828616	0.740988	0.886631	1.29629
26.6817	0.857616	0.997503	1.08896	0.90802	0.548356	0.848992	0.639469	0.627304	0.792259	0.88601	0.871437	0.853437	0.742997	0.85143	1.28775
26.7608	0.840739	0.974313	1.06065	0.907665	0.54469	0.872517	0.633685	0.623664	0.836201	0.902996	0.804853	0.855346	0.719976	0.868068	1.30186
26.8399	0.8183	0.978475	1.05225	0.900918	0.564021	0.869858	0.625087	0.59879	0.79356	0.915051	0.918332	0.850825	0.73228	0.900385	1.28883
26.919	0.830712	1.00166	1.05576	0.917102	0.583343	0.818622	0.612423	0.620837	0.819824	0.879616	0.802517	0.850825	0.721676	0.78806	1.29986
26.9982	0.857298	1.00678	1.0731	0.909623	0.559662	0.854139	0.627248	0.622649	0.815547	0.971745	0.827048	0.8199	0.739289	0.830306	1.3035
27.0774	0.818013	0.995243	1.06757	0.89391	0.581097	0.836994	0.588544	0.592617	0.753225	0.915051	0.877962	0.852224	0.74207	0.821662	1.29502
27.1565	0.87239	0.979427	1.0416	0.918798	0.553201	0.829795	0.64172	0.657919	0.763543	0.910116	0.852747	0.885024	0.718539	0.869422	1.29213
27.2357	0.836012	0.974551	1.0631	0.918851	0.547478	0.892422	0.629655	0.632158	0.808418	0.949504	0.866765	0.849769	0.743306	0.877427	1.28443
27.3148	0.871321	0.986205	1.07704	0.913735	0.568161	0.846784	0.652479	0.608295	0.814596	0.928749	0.815366	0.815633	0.726577	0.841139	1.29954
27.3939	0.832318	0.965037	1.04586	0.903212	0.556137	0.846298	0.629941	0.65463	0.767764	0.936583	0.857419	0.877393	0.734561	0.862063	1.29986
27.473	0.869497	0.990962	1.05001	0.887185	0.560744	0.84609	0.657089	0.554991	0.806692	0.947751	0.824645	0.8515	0.709313	0.859108	1.31104
27.5521	0.879823	0.99667	1.07129	0.907481	0.528524	0.82438	0.63106	0.596145	0.795436	0.887505	0.827048	0.832103	0.728319	0.868762	1.31399
27.6313	0.871856	0.98894	1.07725	0.918557	0.554991	0.847858	0.639384	0.627304	0.805091	0.915051	0.834123	0.879664	0.724535	0.860971	1.32095
27.7105	0.850331	0.967416	1.05512	0.94676	0.594183	0.86195	0.681097	0.642634	0.796536	0.899223	0.883886	0.878589	0.732011	0.820557	1.30927
27.7897	0.830217	0.979902	1.06757	0.90159	0.564124	0.835648	0.630425	0.615171	0.819824	0.917243	0.862092	0.883819	0.723205	0.850052	1.28058
27.8689	0.840795	0.988822	1.05969	0.913718	0.513569	0.83127	0.625529	0.618433	0.795905	0.876348	0.859756	0.840518	0.727303	0.85601	1.31025
27.9481	0.855629	0.991795	1.06342	0.918021	0.54561	0.819897	0.631781	0.602864	0.781803	0.9002	0.863744	0.853774	0.738682	0.855511	1.29889
28.0272	0.857526	0.995957	1.07416	0.908198	0.554933	0.836136	0.613482	0.602163	0.76964	0.910123	0.841232	0.81804	0.730532	0.847322	1.28571
28.1065	0.838601	0.981805	1.07001	0.914449	0.59021	0.873766	0.633168	0.587085	0.790746	0.921626	0.828216	0.832323	0.708235	0.850888	1.30273
28.1856	0.838247	0.955167	1.04001	0.909979	0.570076	0.846392	0.650545	0.612903	0.757915	0.935639	0.81303	0.844845	0.710866	0.845263	1.32285
28.2648	0.809957	0.969675	1.05139	0.926237	0.56013	0.829787	0.609515	0.659639	0.795436	0.872638	0.83172	0.850825	0.721306	0.866648	1.28636
28.344	0.831811	0.9692	1.06289	0.913377	0.543779	0.889026	0.62872	0.605464	0.815134	0.910113	0.941943	0.86073	0.712121	0.893182	1.31057
28.4232	0.8524	0.983232	1.05969	0.954185	0.537994	0.81792	0.627601	0.591125	0.788457	0.881794	0.829384	0.855155	0.721801	0.865713	1.28347
28.5025	0.851855	0.972648	1.04841	0.882199	0.557794	0.82542	0.642801	0.588477	0.801289	0.938097	0.797393	0.841693	0.70517	0.847229	1.31057
28.5817	0.796793	1.00155	1.05586	0.920307	0.508411	0.838964	0.618398	0.58691	0.783242	0.913454	0.872605	0.86073	0.703329	0.846555	1.31334
28.6609	0.857194	0.976929	1.0598	0.912992	0.518809	0.844031	0.623681	0.602692	0.802002	0.941379	0.842233	0.844929	0.700568	0.802274	1.28122
28.74	0.897291	0.977286	1.04806	0.914647	0.561531	0.806759	0.615953	0.618106	0.820762	0.923904	0.800536	0.853184	0.725899	0.894759	1.30177
28.8191	0.846956	0.989059	1.05299	0.908912	0.540022	0.835648	0.623681	0.582282	0.80294	0.929784	0.837678	0.876846	0.712533	0.878371	1.31268
28.8983	0.88397	0.978594	1.04458	0.887956	0.551721	0.821874	0.617018	0.623102	0.789883	0.911246	0.828199	0.823113	0.721552	0.865884	1.32647
28.9775	0.838213	0.980497	1.06161	0.938649	0.527627	0.833188	0.614894	0.610255	0.779959	0.918392	0.871437	0.876265	0.712234	0.858558	1.29759
29.0566	0.787477	1.00511	1.06821	0.899143	0.523981	0.791624	0.608508	0.621364	0.789339	0.885463	0.824711	0.841408	0.724882	0.818932	1.28347
29.1358	0.858808	0.975502	1.04927	0.915878	0.561172	0.835679	0.639825	0.581197	0.814596	0.901901	0.880782	0.867226	0.722197	0.865512	1.29986
29.2149	0.859788	0.968367	1.05586	0.911056	0.531544	0.841378	0.61099	0.631336	0.796061	0.922643	0.859005	0.82727	0.691897	0.862609	1.30603
29.2941	0.829648	0.974194	1.06235	0.894763	0.563561	0.830275	0.636426	0.607069	0.807161	0.911206	0.803685	0.883255	0.708544	0.822156	1.28283
29.3733	0.816717	0.964378	1.04554	0.913006	0.557794	0.843233	0.611681	0.647114	0.760729	0.894502	0.85782	0.853808	0.702363	0.829765	1.28026
29.4524	0.838752	0.971221	1.06181	0.922708	0.520677	0.82979	0.60014	0.615423	0.780897	0.916227	0.874942	0.87917	0.711337	0.830848	1.28218
29.5315	0.803709	0.962659	1.03799	0.899625	0.527895	0.819363	0.609627	0.585721	0.790746	0.868614	0.859005	0.862618	0.689848	0.849805	1.30311
29.6106	0.839248	0.971102	1.06054	0.909805	0.523939	0.802763	0.628011	0.604376	0.782754	0.903991	0.801348	0.85364	0.689292	0.839889	1.30433
29.6898	0.864636	0.993816	1.06406	0.910877	0.525474	0.864463	0.625836	0.648766	0.778001	0.892038	0.834056	0.902994	0.698964	0.896384	1.28347
29.7689	0.833373	0.96254	1.0432	0.902677	0.525377	0.846784	0.598734	0.624365	0.802002	0.945067	0.876262	0.782711	0.734187	0.836949	1.29213
29.8481	0.841513	0.958378	1.03405	0.898226	0.51659	0.826916	0.6088	0.589286	0.818874	0.906799	0.849242	0.851278	0.717616	0.8458	1.28948
29.9273	0.840239	0.989059	1.05544	0.889377	0.51898	0.833188	0.627954	0.604731	0.807161	0.919616	0.88427	0.832817	0.701932	0.822724	1.30506
30.0065	0.813683	0.977048	1.06246	0.903937	0.507877	0.805799	0.613129	0.617386	0.780428	0.890942	0.87611	0.840539	0.708075	0.880079	1.30612
30.0857	0.882778	0.958021	1.03884	0.902499	0.546511	0.771039	0.62985	0.655818	0.773393	0.890942	0.793324	0.837854	0.700917	0.834098	1.30538
30.1649	0.839248	0.985016	1.04054	0.888552	0.525301	0.795186	0.636876	0.59447	0.825604	0.841216	0.870269	0.842859	0.745712	0.887177	1.25843
30.244	0.833875	0.974036	1.04724	0.909444	0.535796	0.84378	0.622337	0.657006	0.786525	0.87815	0.807189	0.832381	0.724415	0.894389	1.28916
30.3233	0.795232	0.95921	1.03405	0.901054	0.559038	0.831264	0.600069	0.580969	0.801289	0.91784	0.853081	0.843444	0.720468	0.835181	1.27191
30.4024	0.824943	0.98133	1.04799	0.916414	0.51641	0.838964	0.612086	0.657919	0.781366	0.931358	0.830552	0.815448	0.703908	0.875261	1.2911
30.4815	0.824547	0.988822	1.05597	0.936405	0.505642	0.818757	0.60501	0.620176	0.767764	0.883111	0.829384	0.808279	0.713606	0.821619	1.28347
30.5606	0.795405	0.969675	1.05927	0.899982	0.520097	0.808911	0.605316	0.63965	0.795436	0.910113	0.801348	0.836421	0.743151	0.817294	1.25682
30.6398	0.866118	0.963729	1.04544	0.892171	0.486663	0.822818	0.601545	0.620024	0.786994	0.881627	0.81303	0.792977	0.738421	0.84168	1.28443
30.7189	0.812478	0.966108	1.04331	0.893239	0.484825	0.825056	0.584749	0.59789	0.788457	0.876399	0.802517	0.841116	0.709782	0.830848	1.28764
30.7981	0.842349	0.967178	1.04182	0.900918	0.50805	0.816689	0.576076	0.590474	0.791215	0.915118	0.840047	0.824963	0.706545	0.864429	1.27865
30.8773	0.841264	0.960637	1.05033	0.906422	0.519463	0.819717	0.580848	0.535089	0.805566	0.894412	0.890995	0.849427	0.723375	0.849202	1.28892
30.9564	0.843484	0.95267	1.04001	0.901965	0.535082	0.825362	0.594518	0.599397	0.781366	0.915221	0.857419	0.807656	0.718455	0.857771	1.29663
31.0356	0.802219	0.983232	1.06097	0.931952	0.47428	0.799381	0.591132	0.573878	0.816541	0.883584	0.845738	0.845468	0.691743	0.904647	1.2937
31.1148	0.791286	0.981686	1.06916	0.911064	0.506515	0.853857	0.618082	0.57877	0.774674	0.919375	0.83172	0.853603	0.70022	0.856907	1.31057
