# Supplementary material for: DNA storage in thermoresponsive microcapsules for repeated random multiplexed data access
Source: Nat Nanotechnol. 2023 May 4;18(8):912–21. doi: 10.1038/s41565-023-01377-4 (PMC10427423; doi:10.1038/s41565-023-01377-4)
Supplement: Source Data Fig. 3 — Raw data points of all the graphs presented in Fig. 3. Data are ordered with a separate tab for the figure and correspondingly labelled. [file 41565_2023_1377_MOESM4_ESM.xlsx]

## Sheet: Figure 3b
No Biotin	Biotin
16.37	15.05
16.95	12.44
18.3	10.92

## Sheet: Figure 3c
No Biotin	Biotin
0.250825	3.39003
0.269671	2.54076
0.536964	3.13694
