# Supplementary material for: DNA storage in thermoresponsive microcapsules for repeated random multiplexed data access
Source: Nat Nanotechnol. 2023 May 4;18(8):912–21. doi: 10.1038/s41565-023-01377-4 (PMC10427423; doi:10.1038/s41565-023-01377-4)
Supplement: Source Data Fig. 5 — Raw data points of all the graphs presented in Fig. 5. Data are ordered with a separate tab for the figure and correspondingly labelled. [file 41565_2023_1377_MOESM6_ESM.xlsx]

## Sheet: Figure 5b
File	Original	Bulk	Emulsion	Proteinosomes
1	16.23	5.5	27.76	8.77
2	20.63	14.94	32.17	13.82
3	20.85	12.19	32.49	12.08
4	23.7	15.04	29	31.8
5	26.88	21.53	36.11	18.56
6	17.61	199.91	73.12	13.3
7	16.54	84.48	44.78	12.89
8	9.82	33.29	15.29	5.84
9	30.69	46.8	64.38	38.47
10	21.47	11.21	31.92	21.15
11	25.61	78.26	57.12	26.19
12	24.35	13.04	37.15	17.57
13	15.83	25.65	28.33	12.84
14	18.09	11.2	30.17	9.28
15	24.81	5.22	22.66	26.77
16	18.83	16.58	37.76	11.97
17	15.89	16.81	34.17	5.42
18	26.4	14.19	45.95	20.08
19	15.28	19.03	36.72	8.1
20	19.21	3.31	21.36	18.41
21	17.78	19.98	37.87	9.39
22	22.16	7.15	33.21	6.06
23	23.44	31.91	44.18	25.13
24	16.42	17.45	32.13	15.49
25	27.79	9.58	34.36	17.57

## Sheet: Figure 5d
Bulk	Emulsion	Proteinosomes
26.47	1.2	0.84
36.12	16.53	0.29
45.79	1.44	1.55
