# Supplementary material for: DNA storage in thermoresponsive microcapsules for repeated random multiplexed data access
Source: Nat Nanotechnol. 2023 May 4;18(8):912–21. doi: 10.1038/s41565-023-01377-4 (PMC10427423; doi:10.1038/s41565-023-01377-4)
Supplement: Source Data Fig. 6 — Raw data points of all the graphs presented in Fig. 6. Data are ordered with a separate tab for the figure and correspondingly labelled. [file 41565_2023_1377_MOESM7_ESM.xlsx]

## Sheet: Figure 6d
Non-target	Target
0.128829	0.613512
0.113082	0.660754
0.0558038	0.832589
0.0402164	0.879351
